# Supplementary material for: Comparative transcriptome analysis revealed that auxin and cell wall biosynthesis play important roles in the formation of hollow hearts in cucumber
Source: BMC Genomics. 2024 Jan 5;25:36. doi: 10.1186/s12864-024-09957-x (PMC10768234; doi:10.1186/s12864-024-09957-x)
Supplement: Supplementary file 1 — Supplementary Material 1 [file 12864_2024_9957_MOESM1_ESM.xlsx]

## Sheet: Sheet1
Gene	Forward Primer（5'-3'）	Reverse Primer（5'-3'）
CsaV3_1G026620	ACCGTTGCTTCCCTTATCCA	CAGCATGTCCTCCAAAGGTG
CsaV3_1G031160	GGCCTTTGGGAACATCAGAC	GGCCTTTGGGAACATCAGAC
CsaV3_1G044800	CTCCTCAATGCCAAGCAAGT	TCTGCACTCTTGAGCAAAGC
CsaV3_3G003980	GAGGCGGAGTACGGATACAA	AGCGATGAAGATCGTGGACT
CsaV3_3G016440	CCTAATCTCCGAGGGCACAT	TTCGGGCTTTCTTCTCCGAT
CsaV3_3G046510	TGCAGTTTACGTGGGAGAGA	TGAAAGCATCCTCTCGGCAT
CsaV3_4G002310	GAACACTGGGCATGAACTCC	AGCTCTTATCCCAGCTCGAC
CsaV3_4G012190	ATCTCGATCATGCCCATCGT	TTTCTCCCTCACGGCATCTT
CsaV3_4G035950	CTGAAAGCCAACGCCTATCC	TGTACACGCCGACCTCTATC
CsaV3_56G005200	ACCGTTGCTTCCCTTATCCA	CAGCATGTCCTCCAAAGGTG
CsaV3_6G042020	GTTCTGCTGCAAGACGATGT	GGCTTCACCTGAACCCATTC
CsaV3_7G031610	GGATCACCCTCAATGAGCCA	AGTGCCAGAATCTCCACCAA
Ef1α (CsaV3_2G011610)	CCAAGGCAAGGTACGATGAAA	AGAGATGGGAACGAAGGGGAT
