# Supplementary material for: Comparative transcriptome analysis revealed that auxin and cell wall biosynthesis play important roles in the formation of hollow hearts in cucumber
Source: BMC Genomics. 2024 Jan 5;25:36. doi: 10.1186/s12864-024-09957-x (PMC10768234; doi:10.1186/s12864-024-09957-x)
Supplement: Supplementary file 2 — Supplementary Material 2 [file 12864_2024_9957_MOESM2_ESM.xlsx]

## Sheet: Sheet1
Gene	Log2FoldChange(T1_C1)	Log2FoldChange(T1_C2)	Log2FoldChange(T2_C1)	Log2FoldChange(T2_C2)	Family	Ref_Gene_Introduction
CsaV3_2G025900	1.65151	1.5577	1.09753	1.09753	AP2	Integrase-type DNA-binding superfamily protein
CsaV3_7G031730	-1.01641	2.05831	-5.28246	-5.28246	AP2	ARIA-interacting double AP2 domain protein
CsaV3_1G030930	1.39797	-4.60347	2.09589	2.09589	ARF	ARF family protein
CsaV3_3G033150	-4.51493	3.0008	-9.00305	-9.00305	ARF	ARF family protein
CsaV3_4G003680	-4.52931	-1.41409	-4.23767	-4.23767	ARF	ARF family protein
CsaV3_5G004700	-1.79927	1.90866	-1.6471	-1.6471	ARF	ARF family protein
CsaV3_7G027600	-1.60076	-4.36361	4.18396	4.18396	ARF	ARF family protein
CsaV3_1G017010	-1.26732	-5.76865	2.73128	2.73128	ARR-B	CheY-like two-component responsive regulator family protein
CsaV3_1G005350	-5.38446	-5.64543	-5.09457	-5.09457	B3	B3 family protein
CsaV3_1G014690	1.30709	-5.23246	3.52174	3.52174	B3	cytochrome P450, family 72, subfamily A, polypeptide 10
CsaV3_2G031080	-3.75235	6.13906	-7.45159	-7.45159	B3	AP2/B3-like transcriptional factor family protein
CsaV3_3G016600	-4.80317	2.1697	-4.21278	-4.21278	B3	B3 family protein
CsaV3_4G000920	-2.69717	-2.49317	-2.29317	-2.29317	B3	B3 family protein
CsaV3_4G007790	-4.78332	-3.6319	-3.79681	-3.79681	B3	B3 family protein
CsaV3_4G034800	-7.45759	-4.89848	-8.9991	-8.9991	B3	Cytochrome P450 (71%P)
CsaV3_7G003820	-1.45778	-1.5611	-2.24851	-2.24851	B3	cysteine-rich RLK (RECEPTOR-like protein kinase) 26
CsaV3_7G028260	-8.60364	-5.25748	-8.5584	-8.5584	B3	AP2/B3-like transcriptional factor family protein
CsaV3_7G033440	-2.3205	1.44257	-2.01511	-2.01511	BBR-BPC	nitrate transporter 1.7
CsaV3_1G010300	2.66447	2.45622	-1.80418	-1.80418	bHLH	BR enhanced expression 1
CsaV3_1G012350	-2.07788	-4.45042	1.19738	1.19738	bHLH	basic helix-loop-helix (bHLH) DNA-binding superfamily protein
CsaV3_1G029710	-1.24003	2.16925	-4.81409	-4.81409	bHLH	bHLH family protein
CsaV3_1G040500	-5.95096	-3.74846	-6.84665	-6.84665	bHLH	bHLH family protein
CsaV3_2G005070	-1.51906	1.36334	-3.94591	-3.94591	bHLH	basic helix-loop-helix (bHLH) DNA-binding superfamily protein
CsaV3_2G008770	-1.02342	5.48341	-7.84517	-7.84517	bHLH	basic helix-loop-helix (bHLH) DNA-binding superfamily protein
CsaV3_3G028550	-2.13736	1.14887	-1.71138	-1.71138	bHLH	Protein kinase superfamily protein
CsaV3_4G003860	1.51723	-1.44485	1.87343	1.87343	bHLH	basic helix-loop-helix (bHLH) DNA-binding superfamily protein
CsaV3_4G005090	-11.3722	-6.4585	-6.47467	-6.47467	bHLH	bHLH family protein
CsaV3_4G032100	-1.16785	-1.14324	-1.18432	-1.18432	bHLH	bHLH family protein
CsaV3_5G006200	-3.72669	-2.41088	-2.54745	-2.54745	bHLH	bHLH family protein
CsaV3_5G012370	-1.98354	1.8299	-5.09596	-5.09596	bHLH	NAD(P)-linked oxidoreductase superfamily protein
CsaV3_1G008380	-2.17768	-4.51984	3.33169	3.33169	bZIP	bZIP family protein
CsaV3_5G018680	-2.52022	2.83816	-3.64002	-3.64002	bZIP	bZIP family protein
CsaV3_2G024660	-1.23947	4.84341	-7.15202	-7.15202	C2H2	C2H2 family protein
CsaV3_4G036740	-1.64123	-1.88442	-1.24134	-1.24134	C2H2	zinc-finger protein 1
CsaV3_5G004030	-2.43889	1.67978	-2.44568	-2.44568	C2H2	C2H2 family protein
CsaV3_5G004240	-1.18654	1.64908	-1.68693	-1.68693	C2H2	C2H2 family protein
CsaV3_7G030290	-1.41868	1.09694	-1.13914	-1.13914	C2H2	C2H2 family protein
CsaV3_1G041590	-2.62804	2.95965	-7.14803	-7.14803	C3H	C3H family protein
CsaV3_2G004860	1.81162	-1.0469	4.24364	4.24364	C3H	C3H family protein
CsaV3_3G038010	2.28658	-3.65242	4.65949	4.65949	C3H	C3H family protein
CsaV3_6G003540	1.38392	-1.89849	2.09346	2.09346	CO-like	B-box type zinc finger protein with CCT domain
CsaV3_6G017030	-3.96527	-1.01413	-4.35822	-4.35822	CO-like	CO-like family protein
CsaV3_6G017040	-2.63467	-1.03223	-2.88288	-2.88288	CO-like	CO-like family protein
CsaV3_6G037010	-2.72328	1.09416	-2.69457	-2.69457	CO-like	CO-like family protein
CsaV3_1G000310	2.34598	5.14795	-4.18389	-4.18389	DBB	zinc finger (C3HC4-type RING finger) family protein
CsaV3_6G031030	-4.18852	4.53166	-7.09986	-7.09986	DBB	zinc finger (C3HC4-type RING finger) family protein
CsaV3_6G049560	2.47923	-2.46299	2.95075	2.95075	DBB	DBB family protein
CsaV3_3G044440	-1.31954	2.17159	-1.25468	-1.25468	Dof	Dof family protein
CsaV3_2G031730	-2.68474	-2.30439	-2.15776	-2.15776	E2F/DP	E2F/DP family protein
CsaV3_1G029400	1.11605	2.53456	-2.86614	-2.86614	ERF	nodulin MtN21 /EamA-like transporter family protein
CsaV3_1G030460	1.62146	-3.66212	3.21699	3.21699	ERF	Integrase-type DNA-binding superfamily protein
CsaV3_1G044020	1.09816	1.0447	1.3431	1.3431	ERF	DNAJ homologue 2
CsaV3_2G015280	1.10721	-4.19274	4.15955	4.15955	ERF	ERF family protein
CsaV3_2G029970	-3.20971	1.48656	-6.4398	-6.4398	ERF	ERF family protein
CsaV3_3G002460	2.18524	-2.84675	3.50297	3.50297	ERF	ethylene responsive element binding factor 1
CsaV3_3G003710	-4.22219	-3.66036	-3.18475	-3.18475	ERF	ERF family protein
CsaV3_3G012170	1.76242	-3.47371	3.34805	3.34805	ERF	ethylene response factor 1
CsaV3_5G031190	1.34125	-2.19061	2.49649	2.49649	ERF	ERF family protein
CsaV3_6G005100	-3.48581	-5.93189	-1.13881	-1.13881	ERF	Integrase-type DNA-binding superfamily protein
CsaV3_6G037720	-3.48122	1.14288	-3.14998	-3.14998	ERF	ERF family protein
CsaV3_6G042110	-4.99412	-2.49099	-4.17004	-4.17004	ERF	Integrase-type DNA-binding superfamily protein
CsaV3_6G006120	3.22802	-1.86658	3.49575	3.49575	FAR1	ARF-GAP domain 11
CsaV3_1G041110	-2.36552	1.21507	-2.08182	-2.08182	G2-like	G2-like family protein
CsaV3_3G000400	6.43014	-1.16215	5.70427	5.70427	G2-like	G2-like family protein
CsaV3_3G014030	2.15943	-2.78159	3.88606	3.88606	G2-like	phosphate starvation response 1
CsaV3_3G017480	1.91581	-1.06791	1.47645	1.47645	G2-like	G2-like family protein
CsaV3_3G030370	-1.02306	-1.01702	-1.31506	-1.31506	G2-like	Homeodomain-like superfamily protein
CsaV3_3G047560	-2.74325	3.60549	-3.36782	-3.36782	G2-like	RNA-binding (RRM/RBD/RNP motifs) family protein
CsaV3_5G006290	-2.77489	3.94354	-4.04956	-4.04956	G2-like	myb-like HTH transcriptional regulator family protein
CsaV3_6G014030	-1.66251	1.63718	-4.52847	-4.52847	G2-like	G2-like family protein
CsaV3_7G008830	-1.1497	-1.17586	-1.35161	-1.35161	G2-like	Homeodomain-like superfamily protein
CsaV3_7G031610	-1.90456	-2.08133	2.60821	2.60821	G2-like	G2-like family protein
CsaV3_2G036340	-1.5015	1.28017	-5.67807	-5.67807	GeBP	GeBP family protein
CsaV3_5G038650	-1.31334	-1.33579	-1.65468	-1.65468	GRAS	GRAS family protein
CsaV3_6G041910	2.15362	2.20289	1.14627	1.14627	GRAS	GRAS family protein
CsaV3_7G026770	-3.89701	-3.17581	-2.20106	-2.20106	GRAS	GRAS family transcription factor
CsaV3_5G028210	-1.15111	1.02135	-1.15553	-1.15553	HB-other	HB-other family protein
CsaV3_5G032330	-6.943	-5.64609	-5.93606	-5.93606	HD-ZIP	homeobox protein 6
CsaV3_1G035800	1.27834	2.45729	1.74713	1.74713	HSF	HSF family protein
CsaV3_1G035820	2.6371	2.4086	2.88424	2.88424	HSF	HSF family protein
CsaV3_2G001400	1.04766	1.80225	-2.8482	-2.8482	HSF	heat shock transcription factor A2
CsaV3_3G006720	1.72151	-5.29299	3.14673	3.14673	HSF	HSF family protein
CsaV3_4G028960	-1.36368	2.97171	-3.31055	-3.31055	HSF	HSF family protein
CsaV3_4G032430	1.05241	1.86732	-3.0652	-3.0652	HSF	HSF family protein
CsaV3_5G008760	2.22588	-2.41473	1.82289	1.82289	HSF	HSF family protein
CsaV3_5G008780	4.44157	-4.41722	3.20236	3.20236	HSF	HSF family protein
CsaV3_6G009290	1.21157	1.33307	-1.46391	-1.46391	HSF	HSF family protein
CsaV3_6G032370	1.50541	1.52635	-1.98157	-1.98157	HSF	HSF family protein
CsaV3_1G003810	1.89655	-1.16179	1.81199	1.81199	LBD	LOB domain-containing protein 41
CsaV3_5G032460	2.05233	2.37153	1.77705	1.77705	LBD	LBD family protein
CsaV3_6G016000	-2.01549	1.05709	-1.92104	-1.92104	LBD	LBD family protein
CsaV3_3G045590	-1.23193	-1.46913	4.20823	4.20823	MIKC	K-box region and MADS-box transcription factor family protein
CsaV3_6G009390	-1.66508	2.81303	-2.79	-2.79	MIKC	with no lysine (K) kinase 8
CsaV3_4G023630	1.88514	-1.27265	1.80354	1.80354	M-type	Peroxidase superfamily protein
CsaV3_1G001180	-2.29047	-1.08313	-2.45006	-2.45006	MYB	myb domain protein 86
CsaV3_1G003920	1.44083	-2.46357	1.63943	1.63943	MYB	MYB transcription factor (AHRD V1 Q94FU0_ARATH); contains Interpro domain(s) IPR015495 Myb transcription factor
CsaV3_2G001760	1.65569	-1.12716	1.5157	1.5157	MYB	MYB family protein
CsaV3_2G025790	-3.13504	-2.26014	-2.53867	-2.53867	MYB	myb domain protein 68
CsaV3_3G015330	1.97927	-1.46963	1.55628	1.55628	MYB	myb domain protein 78
CsaV3_4G034040	1.25428	-1.5536	1.68129	1.68129	MYB	MYB transcription factor (AHRD V1 - O23160_ARATH); contains Interpro domain(s) IPR015495 Myb transcription factor
CsaV3_6G022540	-1.92422	-1.14972	-2.75825	-2.75825	MYB	myb domain protein 12
CsaV3_2G009170	-1.15633	-4.06227	-3.03302	-3.03302	MYB_related	MYB_related family protein
CsaV3_3G002770	1.38381	-1.91887	1.39384	1.39384	MYB_related	MYB_related family protein
CsaV3_3G036070	-8.31386	-6.10958	-3.77276	-3.77276	MYB_related	xyloglucan endotransglucosylase/hydrolase 16
CsaV3_3G045390	2.03351	-2.51142	1.48919	1.48919	MYB_related	MYB_related family protein
CsaV3_4G001560	1.85317	-2.15633	1.7802	1.7802	MYB_related	MYB_related family protein
CsaV3_5G026520	1.76387	2.17972	1.35458	1.35458	MYB_related	MYB_related family protein
CsaV3_5G031640	-2.64471	-3.36341	3.04533	3.04533	MYB_related	xyloglucan endotransglucosylase/hydrolase 16
CsaV3_6G014280	1.31756	-2.87793	2.94092	2.94092	MYB_related	xyloglucan endotransglucosylase/hydrolase 16
CsaV3_6G038030	-2.15846	1.40138	-1.47415	-1.47415	MYB_related	xyloglucan endotransglucosylase/hydrolase 16
CsaV3_6G038040	-4.14446	-1.40321	-1.03926	-1.03926	MYB_related	xyloglucan endotransglucosylase/hydrolase 16
CsaV3_7G003920	-4.13683	1.02601	-3.94936	-3.94936	MYB_related	xyloglucan endotransglucosylase/hydrolase 16
CsaV3_2G019740	1.09419	-1.83587	1.8353	1.8353	NAC	NAC (No Apical Meristem) domain transcriptional regulator superfamily protein
CsaV3_2G022180	-1.91841	-2.95944	-1.27917	-1.27917	NAC	NAC domain protein (AHRD V1 - B2ZGS0_SOYBN); contains Interpro domain(s) IPR003441 No apical meristem (NAM) protein
CsaV3_3G006090	-1.5348	-1.05639	-1.61059	-1.61059	NAC	NAC family protein
CsaV3_3G012950	-5.20488	1.14714	-4.90031	-4.90031	NAC	NAC family protein
CsaV3_3G041280	1.20736	-1.68121	1.7463	1.7463	NAC	NAC domain containing protein 100
CsaV3_3G044540	1.10994	-3.14204	2.74971	2.74971	NAC	NAC (No Apical Meristem) domain transcriptional regulator superfamily protein
CsaV3_5G002670	-1.10483	3.19969	-3.05641	-3.05641	NAC	NAC family protein
CsaV3_6G014290	-3.44457	1.02613	-2.0088	-2.0088	NAC	NAC family protein
CsaV3_6G034250	1.47377	-2.51256	2.31761	2.31761	NAC	NAC (No Apical Meristem) domain transcriptional regulator superfamily protein
CsaV3_6G039310	-3.4426	-1.83304	-3.33122	-3.33122	NAC	NAD(P)-binding Rossmann-fold superfamily protein
CsaV3_7G001570	1.28127	1.1712	2.23067	2.23067	NAC	NAC domain containing protein 36
CsaV3_1G006400	1.43298	-1.90509	2.25917	2.25917	NF-YB	Protein of unknown function, DUF617
CsaV3_6G006100	-3.1923	1.15511	-3.04383	-3.04383	NF-YB	FASCICLIN-like arabinogalactan 2
CsaV3_7G028100	-3.00477	1.10018	-1.81666	-1.81666	NF-YB	NF-YB family protein
CsaV3_6G021740	-2.72481	1.04249	-2.59063	-2.59063	NF-YC	ccaat-binding transcription factor, putative
CsaV3_7G004100	2.19577	-1.41704	2.27316	2.27316	Nin-like	RWP-RK domain-containing protein
CsaV3_7G003260	-7.93588	-4.11469	-2.38871	-2.38871	SBP	Squamosa promoter-binding protein-like (SBP domain) transcription factor family protein
CsaV3_2G030370	1.11516	6.0393	-3.56702	-3.56702	SRS	SRS family protein
CsaV3_4G025540	-2.30495	-7.26625	2.79943	2.79943	TALE	TALE family protein
CsaV3_5G039430	1.52935	2.34416	3.87493	3.87493	TALE	TALE family protein
CsaV3_1G006490	2.26584	-1.07099	2.04377	2.04377	TCP	TCP family transcription factor
CsaV3_4G008400	-1.7471	1.66198	-2.26431	-2.26431	TCP	TCP family protein
CsaV3_6G006160	1.31129	1.76708	-1.89106	-1.89106	Trihelix	Duplicated homeodomain-like superfamily protein
CsaV3_1G036340	1.64018	-3.16061	2.19656	2.19656	WRKY	protein kinase family protein
CsaV3_2G034810	-1.57704	-3.14217	-1.36434	-1.36434	WRKY	protein kinase family protein
CsaV3_3G026920	1.52402	-3.46337	3.72536	3.72536	WRKY	WRKY family protein
CsaV3_1G005490	-3.22524	-8.63352	3.6592	3.6592	ZF-HD	ZF-HD family protein
