# Supplementary material for: Comparative transcriptome analysis revealed that auxin and cell wall biosynthesis play important roles in the formation of hollow hearts in cucumber
Source: BMC Genomics. 2024 Jan 5;25:36. doi: 10.1186/s12864-024-09957-x (PMC10768234; doi:10.1186/s12864-024-09957-x)
Supplement: Supplementary file 3 — Supplementary Material 3 [file 12864_2024_9957_MOESM3_ESM.xlsx]

## Sheet: Sheet1
GeneName	Log2FoldChange(T1_C1)	Log2FoldChange(T1_C2)	Log2FoldChange(T2_C1)	Log2FoldChange(T2_C2)	NR:Description	NT:Description	Uniprot:Description	Pfam:pfam_Name	Pfam:pfam_Description	GO:biological_process	GO:cellular_component	GO:molecular_function	KEGG:Description
CsaV3_1G000310	2.34598	5.14795	-4.18389	-1.36401	PREDICTED: cell wall protein IFF6-like [Cucumis sativus]	PREDICTED: Cucumis sativus cell wall protein IFF6-like (LOC105435145), mRNA	.	AF-4	AF-4 proto-oncoprotein. This family consists of AF4 (Proto-oncogene AF4) and FMR2 (Fragile X E mental retardation syndrome) nuclear proteins. These proteins have been linked to human diseases such as acute lymphoblastic leukaemia and mental retardation. The family also contains a Drosophila AF4 protein homologue Lilliputian which contains an AT-hook domain. Lilliputian represents a novel pair-rul…	.	.	.	.
CsaV3_1G000690	-2.46025	1.46731	-2.04005	1.89964	PREDICTED: histone H3.v1-like [Cucumis sativus]	PREDICTED: Cucumis sativus histone H3.v1-like (LOC101205129), mRNA	.	API5	Apoptosis inhibitory protein 5 (API5). This family consists of apoptosis inhibitory protein 5 (API5) sequences from several organisms. Apoptosis or programmed cell death is a physiological form of cell death that occurs in embryonic development and organ formation. It is characterized by biochemical and morphological changes such as DNA fragmentation and cell volume shrinkage. API5 is an anti apo…	.	.	.	.
CsaV3_1G001180	-2.29047	-1.08313	-2.45006	-1.22124	PREDICTED: cytochrome P450 90B1 [Cucumis sativus]	PREDICTED: Cucumis sativus cytochrome P450 90B1 (LOC101211854), mRNA	Cytochrome P450 90B1	p450	Cytochrome P450. Cytochrome P450s are haem-thiolate proteins involved in the oxidative degradation of various compounds. They are particularly well known for their role in the degradation of environmental toxins and mutagens. They can be divided into 4 classes, according to the method by which electrons from NAD(P)H are delivered to the catalytic site. Sequence conservation is relatively low with…	GO:0016132|brassinosteroid biosynthetic process;GO:0010268|brassinosteroid homeostasis;GO:0009867|jasmonic acid mediated signaling pathway;GO:0048366|leaf development;GO:0010358|leaf shaping;GO:0009741|response to brassinosteroid;GO:0009753|response to jasmonic acid;GO:0016125|sterol metabolic process;GO:0009826|unidimensional cell growth;	GO:0005783|endoplasmic reticulum;GO:0016021|integral component of membrane;	GO:0080132|fatty acid alpha-hydroxylase activity;GO:0020037|heme binding;GO:0005506|iron ion binding;GO:0016705|oxidoreductase activity, acting on paired donors, with incorporation or reduction of molecular oxygen;GO:0010012|steroid 22-alpha hydroxylase activity;	CYP90B1, DWF4; steroid 22-alpha-hydroxylase [EC:1.14.13.-]
CsaV3_1G003810	1.89655	-1.16179	1.81199	-1.23295	PREDICTED: inositol-3-phosphate synthase [Cucumis sativus]	PREDICTED: Cucumis sativus inositol-3-phosphate synthase (LOC101211833), mRNA	Inositol-3-phosphate synthase	NAD_binding_5	Myo-inositol-1-phosphate synthase. This is a family of myo-inositol-1-phosphate synthases. Inositol-1-phosphate catalyses the conversion of glucose-6- phosphate to inositol-1-phosphate, which is then dephosphorylated to inositol. Inositol phosphates play an important role in signal transduction.	GO:0006021|inositol biosynthetic process;GO:0008654|phospholipid biosynthetic process;	GO:0005737|cytoplasm;	GO:0004512|inositol-3-phosphate synthase activity;	INO1, ISYNA1; myo-inositol-1-phosphate synthase [EC:5.5.1.4]
CsaV3_1G003920	1.44083	-2.46357	1.63943	-2.2471	PREDICTED: probable indole-3-pyruvate monooxygenase YUCCA10 isoform X2 [Cucumis sativus]	PREDICTED: Cucumis sativus probable indole-3-pyruvate monooxygenase YUCCA10 (LOC101222503), transcript variant X2, mRNA	Probable indole-3-pyruvate monooxygenase YUCCA10	FMO-like	Flavin-binding monooxygenase-like. This family includes FMO proteins, cyclohexanone mono-oxygenase and a number of different mono-oxygenases.	GO:0009851|auxin biosynthetic process;	.	GO:0050660|flavin adenine dinucleotide binding;GO:0004499|N,N-dimethylaniline monooxygenase activity;GO:0050661|NADP binding;	YUCCA; indole-3-pyruvate monooxygenase [EC:1.14.13.168]
CsaV3_1G005350	-5.38446	-5.64543	-5.09457	-5.34123	PREDICTED: probable xyloglucan endotransglucosylase/hydrolase protein 32 [Cucumis sativus]	PREDICTED: Cucumis sativus probable xyloglucan endotransglucosylase/hydrolase protein 32 (LOC101221682), mRNA	Probable xyloglucan endotransglucosylase/hydrolase protein 32	Glyco_hydro_16	Glycosyl hydrolases family 16.	GO:0042546|cell wall biogenesis;GO:0016998|cell wall macromolecule catabolic process;GO:0071555|cell wall organization;GO:0010411|xyloglucan metabolic process;	GO:0048046|apoplast;GO:0005618|cell wall;	GO:0004553|hydrolase activity, hydrolyzing O-glycosyl compounds;GO:0016762|xyloglucan:xyloglucosyl transferase activity;	E2.4.1.207; xyloglucan:xyloglucosyl transferase [EC:2.4.1.207]
CsaV3_1G005490	-3.22524	-8.63352	3.6592	-1.74893	hypothetical protein Csa_2G115750 [Cucumis sativus]	PREDICTED: Cucumis sativus lysine-rich arabinogalactan protein 19-like (LOC105434575), mRNA	.	FA_hydroxylase	Fatty acid hydroxylase superfamily. This superfamily includes fatty acid and carotene hydroxylases and sterol desaturases. Beta-carotene hydroxylase is involved in zeaxanthin synthesis by hydroxylating beta-carotene, but the enzyme may be involved in other pathways. This family includes C-5 sterol desaturase and C-4 sterol methyl oxidase. Members of this family are involved in cholesterol biosynt…	.	.	.	.
CsaV3_1G006400	1.43298	-1.90509	2.25917	-1.06475	PREDICTED: anthocyanidin 3-O-glucoside 2''-O-glucosyltransferase-like [Cucumis sativus]	PREDICTED: Cucumis sativus anthocyanidin 3-O-glucoside 2''-O-glucosyltransferase-like (LOC101206779), mRNA	UDP-glycosyltransferase 79B30	UDPGT	UDP-glucoronosyl and UDP-glucosyl transferase.	GO:0008152|metabolic process;	.	GO:0033838|flavonol-3-O-glucoside glucosyltransferase activity;	.
CsaV3_1G006490	2.26584	-1.07099	2.04377	-1.27165	PREDICTED: probable indole-3-acetic acid-amido synthetase GH3.1 [Cucumis sativus]	PREDICTED: Cucumis sativus probable indole-3-acetic acid-amido synthetase GH3.1 (LOC101211093), mRNA	Probable indole-3-acetic acid-amido synthetase GH3.1	GH3	GH3 auxin-responsive promoter.	GO:0009733|response to auxin;	.	GO:0016874|ligase activity;	GH3; auxin responsive GH3 gene family
CsaV3_1G007690	1.00356	-1.69993	1.29186	-1.39667	PREDICTED: isoflavone 2'-hydroxylase-like [Cucumis sativus]	PREDICTED: Cucumis sativus isoflavone 2'-hydroxylase-like (LOC101207242), mRNA	Cytochrome P450 81E8	p450	Cytochrome P450. Cytochrome P450s are haem-thiolate proteins involved in the oxidative degradation of various compounds. They are particularly well known for their role in the degradation of environmental toxins and mutagens. They can be divided into 4 classes, according to the method by which electrons from NAD(P)H are delivered to the catalytic site. Sequence conservation is relatively low with…	.	GO:0016021|integral component of membrane;	GO:0020037|heme binding;GO:0005506|iron ion binding;GO:0004497|monooxygenase activity;GO:0016705|oxidoreductase activity, acting on paired donors, with incorporation or reduction of molecular oxygen;	.
CsaV3_1G008380	-2.17768	-4.51984	3.33169	1.01409	PREDICTED: homeobox-leucine zipper protein HAT5 [Cucumis sativus]	PREDICTED: Cucumis sativus homeobox-leucine zipper protein HAT5 (LOC101204430), mRNA	Homeobox-leucine zipper protein ATHB-6	Homeobox	Homeobox domain.	GO:0009738|abscisic acid-activated signaling pathway;GO:0009788|negative regulation of abscisic acid-activated signaling pathway;GO:0045893|positive regulation of transcription, DNA-templated;GO:0009414|response to water deprivation;GO:0006351|transcription, DNA-templated;	GO:0005634|nucleus;	GO:0003677|DNA binding;GO:0003700|transcription factor activity, sequence-specific DNA binding;GO:0043565|sequence-specific DNA binding;	HD-ZIP; homeobox-leucine zipper protein
CsaV3_1G008630	-4.00645	-1.80117	-3.39575	-1.17331	hypothetical protein Csa_2G340400 [Cucumis sativus]	PREDICTED: Cucumis sativus uncharacterized LOC101206549 (LOC101206549), ncRNA	Defensin-like protein	Gamma-thionin	Gamma-thionin family.	GO:0050832|defense response to fungus;GO:0031640|killing of cells of other organism;	GO:0005576|extracellular region;	.	.
CsaV3_1G010300	2.66447	2.45622	-1.80418	-1.9976	PREDICTED: reticulocalbin-2 [Cucumis sativus]	PREDICTED: Cucumis sativus reticulocalbin-2 (LOC101207354), mRNA	Reticulocalbin-2	EF-hand_7	EF-hand domain pair.	.	GO:0005576|extracellular region;	GO:0005509|calcium ion binding;	.
CsaV3_1G011830	-1.90119	-2.43572	-1.32775	-1.84844	chloride channel protein CLC-b-like [Cucumis sativus]	Cucumis melo genomic chromosome, chr_3	Chloride channel protein CLC-b	Voltage_CLC	Voltage gated chloride channel. This family of ion channels contains 10 or 12 transmembrane helices. Each protein forms a single pore. It has been shown that some members of this family form homodimers. In terms of primary structure, they are unrelated to known cation channels or other types of anion channels. Three ClC subfamilies are found in animals. ClC-1 is involved in setting and restoring …	GO:1902476|chloride transmembrane transport;GO:0034765|regulation of ion transmembrane transport;	GO:0034707|chloride channel complex;GO:0009705|plant-type vacuole membrane;	GO:0009671|nitrate:proton symporter activity;GO:0005247|voltage-gated chloride channel activity;	CLCN7; chloride channel 7
CsaV3_1G012350	-2.07788	-4.45042	1.19738	-1.14707	PREDICTED: cytokinin dehydrogenase 3 [Cucumis sativus]	PREDICTED: Cucumis sativus cytokinin dehydrogenase 3 (LOC101222481), mRNA	Cytokinin dehydrogenase 3	Cytokin-bind	Cytokinin dehydrogenase 1, FAD and cytokinin binding. Members of this family adopt an alpha+beta sandwich structure with an antiparallel beta-sheet, in a ferredoxin-like fold. They are predominantly found in plant cytokinin dehydrogenase 1, where they are capable of binding both FAD and cytokinin substrates. The substrate displays a 'plug-into-socket' binding mode that seals the catalytic site an…	GO:0009823|cytokinin catabolic process;	GO:0005783|endoplasmic reticulum;GO:0005773|vacuole;	GO:0019139|cytokinin dehydrogenase activity;GO:0050660|flavin adenine dinucleotide binding;GO:0016614|oxidoreductase activity, acting on CH-OH group of donors;GO:0008131|primary amine oxidase activity;	CKX; cytokinin dehydrogenase [EC:1.5.99.12]
CsaV3_1G014680	2.13769	-2.1171	2.73123	-1.5097	PREDICTED: auxin transporter-like protein 3 [Cucumis sativus]	PREDICTED: Cucumis sativus auxin transporter-like protein 3 (LOC101215516), mRNA	Auxin transporter-like protein 3	Aa_trans	Transmembrane amino acid transporter protein. This transmembrane region is found in many amino acid transporters including UNC-47 and MTR. UNC-47 encodes a vesicular amino butyric acid (GABA) transporter, (VGAT). UNC-47 is predicted to have 10 transmembrane domains. MTR is a N system amino acid transporter system protein involved in methyltryptophan resistance. Other members of this family includ…	GO:0006865|amino acid transport;GO:0009734|auxin-activated signaling pathway;	GO:0016021|integral component of membrane;GO:0005886|plasma membrane;	GO:0015293|symporter activity;	AUX1, LAX; auxin influx carrier (AUX1 LAX family)
CsaV3_1G014690	1.30709	-5.23246	3.52174	-3.00317	PREDICTED: WEB family protein At1g75720 [Cucumis sativus]	Cucumis melo genomic chromosome, chr_4	WEB family protein At1g75720	DUF4271	Domain of unknown function (DUF4271). This family of integral membrane proteins is functionally uncharacterized. This family of proteins is found in bacteria. Proteins in this family are typically between 221 and 326 amino acids in length.	GO:0009904|chloroplast accumulation movement;GO:0009903|chloroplast avoidance movement;	GO:0005829|cytosol;	.	.
CsaV3_1G017010	-1.26732	-5.76865	2.73128	-1.77095	PREDICTED: flavonol synthase/flavanone 3-hydroxylase-like [Cucumis sativus]	PREDICTED: Cucumis sativus flavonol synthase/flavanone 3-hydroxylase-like (LOC101216299), mRNA	Flavonol synthase/flavanone 3-hydroxylase (Fragment)	2OG-FeII_Oxy	2OG-Fe(II) oxygenase superfamily. This family contains members of the 2-oxoglutarate (2OG) and Fe(II)-dependent oxygenase superfamily. This family includes the C-terminal of prolyl 4-hydroxylase alpha subunit. The holoenzyme has the activity EC:1.14.11.2 catalyzing the reaction: Procollagen L-proline + 2-oxoglutarate + O2 <=> procollagen trans- 4-hydroxy-L-proline + succinate + CO2. The full enzy…	GO:0009813|flavonoid biosynthetic process;	GO:0005737|cytoplasm;	GO:0031418|L-ascorbic acid binding;GO:0046872|metal ion binding;GO:0045486|naringenin 3-dioxygenase activity;	.
CsaV3_1G029400	1.11605	2.53456	-2.86614	-1.43506	PREDICTED: protein IQ-DOMAIN 14 [Cucumis sativus]	PREDICTED: Cucumis sativus protein IQ-DOMAIN 14 (LOC101202972), mRNA	.	DUF4005	Protein of unknown function (DUF4005). This is a C-terminal region of plant IQ-containing putative calmodulin-binding proteins.	.	.	.	.
CsaV3_1G029710	-1.24003	2.16925	-4.81409	-1.38667	PREDICTED: ethylene-responsive transcription factor ABR1 [Cucumis sativus]	PREDICTED: Cucumis sativus ethylene-responsive transcription factor ABR1 (LOC101207587), mRNA	Ethylene-responsive transcription factor ERF110	AP2	AP2 domain. This 60 amino acid residue domain can bind to DNA and is found in transcription factor proteins.	GO:0009873|ethylene-activated signaling pathway;GO:0045893|positive regulation of transcription, DNA-templated;GO:0048510|regulation of timing of transition from vegetative to reproductive phase;GO:0006351|transcription, DNA-templated;	GO:0005634|nucleus;	GO:0003677|DNA binding;GO:0003700|transcription factor activity, sequence-specific DNA binding;	.
CsaV3_1G030460	1.62146	-3.66212	3.21699	-2.05146	hypothetical protein Csa_3G179110 [Cucumis sativus]	Cucumis sativus gibberellin 20 oxidase 2 (LOC101212262), mRNA	Gibberellin 20 oxidase 2	2OG-FeII_Oxy	2OG-Fe(II) oxygenase superfamily. This family contains members of the 2-oxoglutarate (2OG) and Fe(II)-dependent oxygenase superfamily. This family includes the C-terminal of prolyl 4-hydroxylase alpha subunit. The holoenzyme has the activity EC:1.14.11.2 catalyzing the reaction: Procollagen L-proline + 2-oxoglutarate + O2 <=> procollagen trans- 4-hydroxy-L-proline + succinate + CO2. The full enzy…	GO:0009908|flower development;GO:0009740|gibberellic acid mediated signaling pathway;GO:0009686|gibberellin biosynthetic process;GO:0009739|response to gibberellin;GO:0080167|response to karrikin;GO:0009639|response to red or far red light;GO:0009826|unidimensional cell growth;	.	GO:0045544|gibberellin 20-oxidase activity;GO:0046872|metal ion binding;	E1.14.11.12; gibberellin 20-oxidase [EC:1.14.11.12]
CsaV3_1G030930	1.39797	-4.60347	2.09589	-3.89955	hypothetical protein Csa_4G075200 [Cucumis sativus]	PREDICTED: Cucumis melo gibberellin 2-beta-dioxygenase 1 (LOC103492969), mRNA	Gibberellin 2-beta-dioxygenase 1	2OG-FeII_Oxy	2OG-Fe(II) oxygenase superfamily. This family contains members of the 2-oxoglutarate (2OG) and Fe(II)-dependent oxygenase superfamily. This family includes the C-terminal of prolyl 4-hydroxylase alpha subunit. The holoenzyme has the activity EC:1.14.11.2 catalyzing the reaction: Procollagen L-proline + 2-oxoglutarate + O2 <=> procollagen trans- 4-hydroxy-L-proline + succinate + CO2. The full enzy…	GO:0009686|gibberellin biosynthetic process;	.	GO:0045543|gibberellin 2-beta-dioxygenase activity;GO:0046872|metal ion binding;	.
CsaV3_1G031250	-2.8989	-3.83461	-2.40524	-3.32364	PREDICTED: (R)-mandelonitrile lyase 1-like [Cucumis sativus]	PREDICTED: Cucumis sativus (R)-mandelonitrile lyase 1-like (LOC101218493), mRNA	(R)-mandelonitrile lyase 1	GMC_oxred_C	GMC oxidoreductase. This domain found associated with pfam00732.	.	GO:0033095|aleurone grain;GO:0005773|vacuole;	GO:0050660|flavin adenine dinucleotide binding;GO:0046593|mandelonitrile lyase activity;GO:0016614|oxidoreductase activity, acting on CH-OH group of donors;	.
CsaV3_1G033300	1.03264	-2.1874	1.63184	-1.57622	PREDICTED: salutaridinol 7-O-acetyltransferase-like [Cucumis sativus]	PREDICTED: Cucumis sativus salutaridinol 7-O-acetyltransferase-like (LOC101209407), mRNA	Salutaridinol 7-O-acetyltransferase	DUF914	Eukaryotic protein of unknown function (DUF914). This family consists of several hypothetical proteins of unknown function. Some of the sequences in this family are annotated as being putative membrane proteins.	GO:0009820|alkaloid metabolic process;	.	GO:0047180|salutaridinol 7-O-acetyltransferase activity;	SALAT; salutaridinol 7-O-acetyltransferase [EC:2.3.1.150]
CsaV3_1G035800	1.27834	2.45729	1.74713	2.94018	PREDICTED: non-specific lipid-transfer protein 1 [Cucumis sativus]	PREDICTED: Cucumis sativus non-specific lipid-transfer protein 1 (LOC101202830), mRNA	Non-specific lipid-transfer protein 1	Tryp_alpha_amyl	Protease inhibitor/seed storage/LTP family. This family is composed of trypsin-alpha amylase inhibitors, seed storage proteins and lipid transfer proteins from plants.	GO:0006869|lipid transport;	.	GO:0008289|lipid binding;	.
CsaV3_1G035820	2.6371	2.4086	2.88424	2.66996	PREDICTED: ethylene-responsive transcription factor ERF026-like [Cucumis melo]	Cucumis melo genomic chromosome, chr_6	Ethylene-responsive transcription factor ERF025	AP2	AP2 domain. This 60 amino acid residue domain can bind to DNA and is found in transcription factor proteins.	GO:0050832|defense response to fungus;GO:0009873|ethylene-activated signaling pathway;GO:0019760|glucosinolate metabolic process;GO:0006351|transcription, DNA-templated;	GO:0005634|nucleus;	GO:0003700|transcription factor activity, sequence-specific DNA binding;GO:0043565|sequence-specific DNA binding;GO:0044212|transcription regulatory region DNA binding;	.
CsaV3_1G036340	1.64018	-3.16061	2.19656	-2.58941	PREDICTED: bidirectional sugar transporter SWEET1 [Cucumis sativus]	PREDICTED: Cucumis sativus bidirectional sugar transporter SWEET1 (LOC101217779), mRNA	Bidirectional sugar transporter SWEET1	MtN3_slv	Sugar efflux transporter for intercellular exchange. This family includes proteins such as drosophila saliva, MtN3 involved in root nodule development and a protein involved in activation and expression of recombination activation genes (RAGs). Although the molecular function of these proteins is unknown, they are almost certainly transmembrane proteins. This family contains a region of two trans…	GO:0051260|protein homooligomerization;	GO:0005783|endoplasmic reticulum;GO:0005789|endoplasmic reticulum membrane;GO:0005887|integral component of plasma membrane;GO:0005886|plasma membrane;	GO:0051119|sugar transmembrane transporter activity;	SLC50A, SWEET; solute carrier family 50 (sugar transporter)
CsaV3_1G036470	2.19321	-1.9916	3.15308	-1.01649	PREDICTED: xyloglucan endotransglucosylase/hydrolase 2-like [Cucumis sativus]	PREDICTED: Cucumis sativus xyloglucan endotransglucosylase/hydrolase 2-like (LOC101220583), mRNA	Xyloglucan endotransglucosylase/hydrolase 2	Glyco_hydro_16	Glycosyl hydrolases family 16.	GO:0042546|cell wall biogenesis;GO:0010411|xyloglucan metabolic process;	GO:0048046|apoplast;GO:0005618|cell wall;	GO:0004553|hydrolase activity, hydrolyzing O-glycosyl compounds;GO:0016762|xyloglucan:xyloglucosyl transferase activity;	E2.4.1.207; xyloglucan:xyloglucosyl transferase [EC:2.4.1.207]
CsaV3_1G040500	-5.95096	-3.74846	-6.84665	-4.63169	PREDICTED: xyloglucan endotransglucosylase/hydrolase protein 9 [Cucumis sativus]	PREDICTED: Cucumis sativus xyloglucan endotransglucosylase/hydrolase protein 9 (LOC101217992), mRNA	Xyloglucan endotransglucosylase/hydrolase protein 9	Glyco_hydro_16	Glycosyl hydrolases family 16.	GO:0042546|cell wall biogenesis;GO:0071555|cell wall organization;GO:0010411|xyloglucan metabolic process;	GO:0048046|apoplast;GO:0005618|cell wall;	GO:0004553|hydrolase activity, hydrolyzing O-glycosyl compounds;GO:0016762|xyloglucan:xyloglucosyl transferase activity;	E2.4.1.207; xyloglucan:xyloglucosyl transferase [EC:2.4.1.207]
CsaV3_1G041110	-2.36552	1.21507	-2.08182	1.51184	PREDICTED: uncharacterized protein LOC101203522 isoform X2 [Cucumis sativus]	PREDICTED: Cucumis sativus uncharacterized LOC101203522 (LOC101203522), transcript variant X2, mRNA	.	O-ag_pol_Wzy	O-antigen polysaccharide polymerase Wzy. This family includes O-antigen polysaccharide polymerases. These enzymes link O-units via a glycosidic linkage to form a long O-antigen. These enzymes vary in specificity and sequence.	.	.	.	.
CsaV3_1G041270	1.97549	-3.04324	3.73476	-1.26923	Histone H4 [Triticum urartu]	PREDICTED: Cucumis sativus histone H4 (LOC101219727), mRNA	Histone H4	Histone	Core histone H2A/H2B/H3/H4.	GO:0006334|nucleosome assembly;GO:0009414|response to water deprivation;	GO:0009507|chloroplast;GO:0005829|cytosol;GO:0000788|nuclear nucleosome;GO:0005730|nucleolus;GO:0005886|plasma membrane;GO:0009506|plasmodesma;GO:0009579|thylakoid;GO:0005774|vacuolar membrane;	GO:0003677|DNA binding;GO:0042393|histone binding;GO:0046982|protein heterodimerization activity;	H4; histone H4
CsaV3_1G041590	-2.62804	2.95965	-7.14803	-1.56792	PREDICTED: dCTP pyrophosphatase 1 [Cucumis sativus]	PREDICTED: Cucumis sativus dCTP pyrophosphatase 1 (LOC105436154), mRNA	dCTP pyrophosphatase 1	MazG	MazG nucleotide pyrophosphohydrolase domain. This domain is about 100 amino acid residues in length. It is found in the MazG protein from Escherichia coli. It contains four conserved negatively charged residues that probably form an active site or metal binding site. This domain is found in isolation in some proteins as well as associated with pfam00590. This domain is clearly related to pfam0150…	GO:0006253|dCTP catabolic process;GO:0042262|DNA protection;GO:0009143|nucleoside triphosphate catabolic process;GO:0051289|protein homotetramerization;	GO:0005829|cytosol;GO:0005739|mitochondrion;GO:0005634|nucleus;	GO:0047840|dCTP diphosphatase activity;GO:0042802|identical protein binding;GO:0000287|magnesium ion binding;GO:0047429|nucleoside-triphosphate diphosphatase activity;GO:0032556|pyrimidine deoxyribonucleotide binding;	DCTPP1; dCTP diphosphatase [EC:3.6.1.12]
CsaV3_1G044020	1.09816	1.0447	1.3431	1.30397	PREDICTED: dirigent protein 7-like [Cucumis sativus]	PREDICTED: Cucumis sativus dirigent protein 7-like (LOC101213189), mRNA	Dirigent protein 20	Dirigent	Dirigent-like protein. This family contains a number of proteins which are induced during disease response in plants. Members of this family are involved in lignification.	.	GO:0048046|apoplast;	.	.
CsaV3_2G001290	1.00937	-3.41899	2.72545	-1.68662	PREDICTED: indole-3-pyruvate monooxygenase YUCCA6 [Cucumis sativus]	PREDICTED: Cucumis sativus indole-3-pyruvate monooxygenase YUCCA6 (LOC101203913), mRNA	Indole-3-pyruvate monooxygenase YUCCA6	FMO-like	Flavin-binding monooxygenase-like. This family includes FMO proteins, cyclohexanone mono-oxygenase and a number of different mono-oxygenases.	GO:0009851|auxin biosynthetic process;	GO:0005737|cytoplasm;	GO:0050660|flavin adenine dinucleotide binding;GO:0004499|N,N-dimethylaniline monooxygenase activity;GO:0050661|NADP binding;	YUCCA; indole-3-pyruvate monooxygenase [EC:1.14.13.168]
CsaV3_2G001400	1.04766	1.80225	-2.8482	-2.07374	PREDICTED: protein ZINC INDUCED FACILITATOR-LIKE 1 [Cucumis sativus]	PREDICTED: Cucumis sativus protein ZINC INDUCED FACILITATOR-LIKE 1 (LOC101222616), mRNA	Protein ZINC INDUCED FACILITATOR-LIKE 1	MFS_1	Major Facilitator Superfamily.	GO:0010540|basipetal auxin transport;GO:0009630|gravitropism;GO:0090333|regulation of stomatal closure;GO:0080167|response to karrikin;GO:0009414|response to water deprivation;GO:0048364|root development;	GO:0016021|integral component of membrane;GO:0009705|plant-type vacuole membrane;GO:0005886|plasma membrane;	GO:0022821|potassium ion antiporter activity;	.
CsaV3_2G001760	1.65569	-1.12716	1.5157	-1.25086	PREDICTED: cytokinin dehydrogenase 6-like [Cucumis sativus]	PREDICTED: Cucumis sativus cytokinin dehydrogenase 6-like (LOC101205347), mRNA	Cytokinin dehydrogenase 6	Cytokin-bind	Cytokinin dehydrogenase 1, FAD and cytokinin binding. Members of this family adopt an alpha+beta sandwich structure with an antiparallel beta-sheet, in a ferredoxin-like fold. They are predominantly found in plant cytokinin dehydrogenase 1, where they are capable of binding both FAD and cytokinin substrates. The substrate displays a 'plug-into-socket' binding mode that seals the catalytic site an…	GO:0009690|cytokinin metabolic process;GO:0010103|stomatal complex morphogenesis;	GO:0005615|extracellular space;	GO:0019139|cytokinin dehydrogenase activity;GO:0050660|flavin adenine dinucleotide binding;GO:0016614|oxidoreductase activity, acting on CH-OH group of donors;	CKX; cytokinin dehydrogenase [EC:1.5.99.12]
CsaV3_2G002450	1.06369	-1.78943	1.83964	-1.00159	PREDICTED: 2-aminoethanethiol dioxygenase-like [Cucumis sativus]	PREDICTED: Cucumis sativus 2-aminoethanethiol dioxygenase-like (LOC101219914), mRNA	Plant cysteine oxidase 1	DUF1637	Protein of unknown function (DUF1637). This family contains many eukaryotic hypothetical proteins. The region featured in this family is approximately 120 residues long. According to InterPro annotation, some members of this family may belong to the cupin superfamily.	GO:0009061|anaerobic respiration;GO:0070483|detection of hypoxia;GO:0018171|peptidyl-cysteine oxidation;GO:0001666|response to hypoxia;	GO:0005829|cytosol;GO:0005634|nucleus;	GO:0017172|cysteine dioxygenase activity;GO:0046872|metal ion binding;	ADO; cysteamine dioxygenase [EC:1.13.11.19]
CsaV3_2G004850	1.72758	-1.25192	4.35258	1.39471	PREDICTED: ethylene-responsive transcription factor ABR1-like [Cucumis sativus]	PREDICTED: Cucumis sativus ethylene-responsive transcription factor ABR1-like (LOC101213348), mRNA	Ethylene-responsive transcription factor ERF110	7TM_GPCR_Srz	Serpentine type 7TM GPCR chemoreceptor Srz. Chemoreception is mediated in Caenorhabditis elegans by members of the seven-transmembrane G-protein-coupled receptor class (7TM GPCRs) of proteins which are of the serpentine type. Srz is a solo families amongst the superfamilies of chemoreceptors. Chemoperception is one of the central senses of soil nematodes like C. elegans which are otherwise 'blind…	GO:0009873|ethylene-activated signaling pathway;GO:0045893|positive regulation of transcription, DNA-templated;GO:0048510|regulation of timing of transition from vegetative to reproductive phase;GO:0006351|transcription, DNA-templated;	GO:0005634|nucleus;	GO:0003677|DNA binding;GO:0003700|transcription factor activity, sequence-specific DNA binding;	.
CsaV3_2G004860	1.81162	-1.0469	4.24364	1.39423	PREDICTED: glucan endo-1,3-beta-glucosidase 12 [Cucumis sativus]	PREDICTED: Cucumis sativus glucan endo-1,3-beta-glucosidase 12 (LOC101208629), mRNA	Glucan endo-1,3-beta-glucosidase 13	Glyco_hydro_17	Glycosyl hydrolases family 17.	GO:0005975|carbohydrate metabolic process;GO:0071555|cell wall organization;GO:0006952|defense response;	GO:0031225|anchored component of membrane;GO:0046658|anchored component of plasma membrane;GO:0005576|extracellular region;GO:0009505|plant-type cell wall;GO:0005886|plasma membrane;	GO:0042973|glucan endo-1,3-beta-D-glucosidase activity;GO:0004553|hydrolase activity, hydrolyzing O-glycosyl compounds;GO:0030247|polysaccharide binding;	.
CsaV3_2G005070	-1.51906	1.36334	-3.94591	-1.03475	PREDICTED: probable glucuronoxylan glucuronosyltransferase IRX7 [Cucumis sativus]	PREDICTED: Cucumis sativus probable glucuronoxylan glucuronosyltransferase IRX7 (LOC101220842), mRNA	Probable glucuronoxylan glucuronosyltransferase IRX7	Exostosin	Exostosin family. The EXT family is a family of tumor suppressor genes. Mutations of EXT1 on 8q24.1, EXT2 on 11p11-13, and EXT3 on 19p have been associated with the autosomal dominant disorder known as hereditary multiple exostoses (HME). This is the most common known skeletal dysplasia. The chromosomal locations of other EXT genes suggest association with other forms of neoplasia. EXT1 and EXT2 …	GO:0071555|cell wall organization;GO:0010417|glucuronoxylan biosynthetic process;GO:0009834|plant-type secondary cell wall biogenesis;GO:0006486|protein glycosylation;	GO:0005794|Golgi apparatus;GO:0000139|Golgi membrane;GO:0016021|integral component of membrane;	GO:0015020|glucuronosyltransferase activity;	.
CsaV3_2G008210	-4.64896	-4.1161	-4.6038	-4.05637	PREDICTED: cinnamoyl-CoA reductase 1-like [Cucumis sativus]	PREDICTED: Cucumis sativus cinnamoyl-CoA reductase 1-like (LOC101212236), mRNA	Tetraketide alpha-pyrone reductase 1	Epimerase	NAD dependent epimerase/dehydratase family. This family of proteins utilize NAD as a cofactor. The proteins in this family use nucleotide-sugar substrates for a variety of chemical reactions.	GO:0009555|pollen development;GO:0010584|pollen exine formation;GO:0048316|seed development;GO:0080110|sporopollenin biosynthetic process;	GO:0005783|endoplasmic reticulum;GO:0005634|nucleus;	GO:0050662|coenzyme binding;GO:0016491|oxidoreductase activity;	.
CsaV3_2G008290	-1.52569	-5.95128	1.7457	-2.65292	PREDICTED: uncharacterized protein LOC101210346 [Cucumis sativus]	PREDICTED: Cucumis sativus uncharacterized LOC101210346 (LOC101210346), mRNA	.	Papilloma_E5	Papillomavirus E5. The E5 protein from papillomaviruses is about 80 amino acids long. The proteins are contain three regions that are predicted to be transmembrane alpha helices. The function of this protein is unknown.	.	.	.	.
CsaV3_2G008770	-1.02342	5.48341	-7.84517	-1.31622	hypothetical protein Csa_2G418890 [Cucumis sativus]	Cucumis melo genomic chromosome, chr_11	.	DUF4228	Domain of unknown function (DUF4228). This domain is found in plants. The function is not known.	.	.	.	.
CsaV3_2G009170	-1.15633	-4.06227	-3.03302	-5.92889	PREDICTED: phylloplanin-like [Cucumis sativus]	PREDICTED: Cucumis sativus phylloplanin-like (LOC101205403), mRNA	.	Pollen_Ole_e_I	Pollen proteins Ole e I like.	.	.	.	.
CsaV3_2G010870	-7.9694	3.54744	-8.87678	2.67774	PREDICTED: blue copper protein-like [Cucumis sativus]	PREDICTED: Cucumis sativus blue copper protein-like (LOC101219044), mRNA	Blue copper protein	Cu_bind_like	Plastocyanin-like domain. This family represents a domain found in flowering plants related to the copper binding protein plastocyanin. Some members of this family may not bind copper due to the lack of key residues.	.	.	GO:0009055|electron carrier activity;GO:0046872|metal ion binding;	.
CsaV3_2G011240	-3.43915	-2.56793	-2.69731	-1.8104	PREDICTED: CBS domain-containing protein CBSX5 [Cucumis sativus]	PREDICTED: Cucumis sativus CBS domain-containing protein CBSX5 (LOC101220357), mRNA	.	CBS	CBS domain. CBS domains are small intracellular modules that pair together to form a stable globular domain. This family represents a single CBS domain. Pairs of these domains have been termed a Bateman domain. CBS domains have been shown to bind ligands with an adenosyl group such as AMP, ATP and S-AdoMet. CBS domains are found attached to a wide range of other protein domains suggesting that CB…	.	.	.	.
CsaV3_2G012840	1.86756	-5.15376	4.318	-2.67581	PREDICTED: mini zinc finger protein 1 [Cucumis sativus]	Cucumis melo genomic chromosome, chr_12	Mini zinc finger protein 1	ZF-HD_dimer	ZF-HD protein dimerization region. This family of proteins has are plant transcription factors, and have been named ZF-HD for zinc finger homeodomain proteins, on the basis of similarity to proteins of known structure. This region is thought to be involved in the formation of homo and heterodimers, and may form a zinc finger.	GO:0007275|multicellular organismal development;GO:0043392|negative regulation of DNA binding;GO:0045892|negative regulation of transcription, DNA-templated;GO:0009640|photomorphogenesis;GO:0048509|regulation of meristem development;GO:0009737|response to abscisic acid;GO:0009733|response to auxin;GO:0009741|response to brassinosteroid;GO:0009735|response to cytokinin;GO:0009739|response to gibbe…	GO:0005737|cytoplasm;GO:0005634|nucleus;	GO:0003677|DNA binding;GO:0046872|metal ion binding;GO:0042803|protein homodimerization activity;	.
CsaV3_2G015280	1.10721	-4.19274	4.15955	-1.12561	PREDICTED: protein TRANSPARENT TESTA 12 [Cucumis sativus]	PREDICTED: Cucumis sativus protein TRANSPARENT TESTA 12 (LOC101218581), mRNA	Protein DETOXIFICATION 27	MatE	MatE. The MatE domain	GO:0006855|drug transmembrane transport;	GO:0016021|integral component of membrane;	GO:0015297|antiporter activity;GO:0015238|drug transmembrane transporter activity;	TC.MATE, SLC47A, norM, mdtK, dinF; multidrug resistance protein, MATE family
CsaV3_2G015860	-1.20054	-1.34906	-2.05661	-2.1923	PREDICTED: fasciclin-like arabinogalactan protein 10 [Cucumis sativus]	PREDICTED: Cucumis sativus fasciclin-like arabinogalactan protein 10 (LOC101210401), mRNA	Fasciclin-like arabinogalactan protein 8	Fasciclin	Fasciclin domain. This extracellular domain is found repeated four times in grasshopper fasciclin I as well as in proteins from mammals, sea urchins, plants, yeast and bacteria.	.	GO:0031225|anchored component of membrane;GO:0046658|anchored component of plasma membrane;GO:0048046|apoplast;GO:0009505|plant-type cell wall;GO:0005886|plasma membrane;	.	.
CsaV3_2G017330	2.68526	-6.93746	5.70931	-3.90378	hypothetical protein Csa_7G219250 [Cucumis sativus]	Cucumis melo genomic chromosome, chr_1	.	EpsG	EpsG family. This family of proteins are related to the EpsG protein from B. subtilis. These proteins are likely glycosyl transferases belonging to the membrane protein GT-C clan.	.	.	.	.
CsaV3_2G018170	1.70599	-1.16782	1.48514	-1.37423	PREDICTED: transcription factor RAX3 [Cucumis sativus]	PREDICTED: Cucumis sativus transcription factor RAX3 (LOC101214485), mRNA	Transcription factor RAX2	Myb_DNA-binding	Myb-like DNA-binding domain. This family contains the DNA binding domains from Myb proteins, as well as the SANT domain family.	GO:0009785|blue light signaling pathway;GO:0030154|cell differentiation;GO:0007275|multicellular organismal development;GO:0006357|regulation of transcription from RNA polymerase II promoter;GO:0009737|response to abscisic acid;GO:0009739|response to gibberellin;GO:0009753|response to jasmonic acid;GO:0009751|response to salicylic acid;GO:0006351|transcription, DNA-templated;	GO:0005634|nucleus;	GO:0003700|transcription factor activity, sequence-specific DNA binding;GO:0000981|RNA polymerase II transcription factor activity, sequence-specific DNA binding;GO:0043565|sequence-specific DNA binding;GO:0001135|transcription factor activity, RNA polymerase II transcription factor recruiting;GO:0044212|transcription regulatory region DNA binding;	MYBP; myb proto-oncogene protein, plant
CsaV3_2G019460	1.70384	-2.68531	2.4113	-1.9642	PREDICTED: probable inactive patatin-like protein 9 [Cucumis sativus]	PREDICTED: Cucumis sativus probable inactive patatin-like protein 9 (LOC101203421), mRNA	Probable inactive patatin-like protein 9	Patatin	Patatin-like phospholipase. This family consists of various patatin glycoproteins from plants. The patatin protein accounts for up to 40% of the total soluble protein in potato tubers. Patatin is a storage protein but it also has the enzymatic activity of lipid acyl hydrolase, catalyzing the cleavage of fatty acids from membrane lipids. Members of this family have been found also in vertebrates.	GO:0016042|lipid catabolic process;	.	GO:0016787|hydrolase activity;	.
CsaV3_2G019740	1.09419	-1.83587	1.8353	-1.08127	hypothetical protein Csa_6G077410 [Cucumis sativus]	PREDICTED: Cucumis sativus uncharacterized LOC101221550 (LOC101221550), mRNA	.	Mlf1IP	Myelodysplasia-myeloid leukemia factor 1-interacting protein. This entry is the conserved central region of a group of proteins that are putative transcriptional repressors. The structure contains a putative 14-3-3 binding motif involved in the subcellular localisation of various regulatory molecules, and it may be that interaction with the transcription factor DREF could be regulated through thi…	.	.	.	.
CsaV3_2G019810	-6.2775	-4.374	-3.59486	-1.68234	PREDICTED: LOW QUALITY PROTEIN: probable 1-deoxy-D-xylulose-5-phosphate synthase 2, chloroplastic [Cucumis sativus]	PREDICTED: Cucumis sativus probable 1-deoxy-D-xylulose-5-phosphate synthase 2, chloroplastic (LOC101207760), mRNA	Probable 1-deoxy-D-xylulose-5-phosphate synthase 2, chloroplastic	DXP_synthase_N	1-deoxy-D-xylulose-5-phosphate synthase. This family contains 1-deoxyxylulose-5-phosphate synthase (DXP synthase), an enzyme which catalyses the thiamine pyrophosphoate-dependent acyloin condensation reaction between carbon atoms 2 and 3 of pyruvate and glyceraldehyde 3-phosphate, to yield 1-deoxy-D- xylulose-5-phosphate, a precursor in the biosynthetic pathway to isoprenoids, thiamine (vitamin B…	GO:0052865|1-deoxy-D-xylulose 5-phosphate biosynthetic process;GO:0016114|terpenoid biosynthetic process;GO:0009228|thiamine biosynthetic process;	GO:0009507|chloroplast;	GO:0008661|1-deoxy-D-xylulose-5-phosphate synthase activity;GO:0046872|metal ion binding;	dxs; 1-deoxy-D-xylulose-5-phosphate synthase [EC:2.2.1.7]
CsaV3_2G022180	-1.91841	-2.95944	-1.27917	-2.3037	PREDICTED: uncharacterized protein LOC101208139 [Cucumis sativus]	PREDICTED: Cucumis sativus uncharacterized LOC101208139 (LOC101208139), mRNA	.	DUF3498	Domain of unknown function (DUF3498). This presumed domain is functionally uncharacterized. This domain is found in eukaryotes. This domain is typically between 433 to 538 amino acids in length. This domain is found associated with pfam00616, pfam00168. This domain has two conserved sequence motifs: DLQ and PLSFQNP.	.	.	.	.
CsaV3_2G024660	-1.23947	4.84341	-7.15202	-1.06432	PREDICTED: RNA-binding protein 38 isoform X2 [Cucumis sativus]	PREDICTED: Cucumis sativus RNA-binding protein 38 (LOC101202850), transcript variant X2, mRNA	Probable RNA-binding protein ARP1	RRM_1	RNA recognition motif. (a.k.a. RRM, RBD, or RNP domain). The RRM motif is probably diagnostic of an RNA binding protein. RRMs are found in a variety of RNA binding proteins, including various hnRNP proteins, proteins implicated in regulation of alternative splicing, and protein components of snRNPs. The motif also appears in a few single stranded DNA binding proteins. The RRM structure consists o…	GO:0010029|regulation of seed germination;GO:0009737|response to abscisic acid;GO:0009651|response to salt stress;GO:0009414|response to water deprivation;	GO:0005634|nucleus;	GO:0003729|mRNA binding;	.
CsaV3_2G025430	1.68564	-4.23598	4.6665	-1.24649	PREDICTED: RNA-binding protein 38 [Cucumis sativus]	PREDICTED: Cucumis sativus RNA-binding protein 38 (LOC101207645), mRNA	Probable RNA-binding protein ARP1	RRM_1	RNA recognition motif. (a.k.a. RRM, RBD, or RNP domain). The RRM motif is probably diagnostic of an RNA binding protein. RRMs are found in a variety of RNA binding proteins, including various hnRNP proteins, proteins implicated in regulation of alternative splicing, and protein components of snRNPs. The motif also appears in a few single stranded DNA binding proteins. The RRM structure consists o…	GO:0010029|regulation of seed germination;GO:0009737|response to abscisic acid;GO:0009651|response to salt stress;GO:0009414|response to water deprivation;	GO:0005634|nucleus;	GO:0003729|mRNA binding;	.
CsaV3_2G025790	-3.13504	-2.26014	-2.53867	-1.64809	PREDICTED: MLO-like protein 6 isoform X1 [Cucumis sativus]	PREDICTED: Cucumis sativus MLO-like protein 6 (LOC101212018), transcript variant X1, mRNA	MLO-like protein 6	Mlo	Mlo family. A family of plant integral membrane proteins, first discovered in barley. Mutants lacking wild-type Mlo proteins show broad spectrum resistance to the powdery mildew fungus, and dysregulated cell death control, with spontaneous cell death in response to developmental or abiotic stimuli. Thus wild-type Mlo proteins are thought to be inhibitors of cell death whose deficiency lowers the …	GO:0009817|defense response to fungus, incompatible interaction;	GO:0016021|integral component of membrane;GO:0005886|plasma membrane;	GO:0005516|calmodulin binding;	MLO; mlo protein
CsaV3_2G025900	1.65151	1.5577	1.09753	1.01784	PREDICTED: LRR receptor-like serine/threonine-protein kinase ERL1 [Cucumis sativus]	PREDICTED: Cucumis sativus LRR receptor-like serine/threonine-protein kinase ERL1 (LOC101222082), mRNA	LRR receptor-like serine/threonine-protein kinase ERL1	LRR_8	Leucine rich repeat.	GO:0009553|embryo sac development;GO:0048481|ovule development;GO:0010103|stomatal complex morphogenesis;	GO:0016021|integral component of membrane;GO:0016020|membrane;GO:0005886|plasma membrane;	GO:0005524|ATP binding;GO:0004674|protein serine/threonine kinase activity;GO:0033612|receptor serine/threonine kinase binding;GO:0005102|receptor binding;	.
CsaV3_2G028310	1.12936	-1.77054	1.11165	-1.77629	hypothetical protein Csa_7G368155 [Cucumis sativus]	Cucumis melo genomic chromosome, chr_1	Auxin-induced in root cultures protein 12	DUF568	Protein of unknown function (DUF568). Family of uncharacterized plant proteins.	GO:0009734|auxin-activated signaling pathway;GO:0055114|oxidation-reduction process;	GO:0031225|anchored component of membrane;GO:0005886|plasma membrane;	GO:0046872|metal ion binding;	.
CsaV3_2G029350	-1.77529	1.37533	-4.20779	-1.04291	Caffeoyl-CoA O-methyltransferase [Cucumis sativus]	PREDICTED: Cucumis sativus caffeoyl-CoA O-methyltransferase 5 (LOC101205648), mRNA	Caffeoyl-CoA O-methyltransferase 1	Methyltransf_3	O-methyltransferase. Members of this family are O-methyltransferases. The family includes catechol o-methyltransferase, caffeoyl-CoA O-methyltransferase, and a family of bacterial O-methyltransferases that may be involved in antibiotic production.	GO:0009809|lignin biosynthetic process;	.	GO:0042409|caffeoyl-CoA O-methyltransferase activity;GO:0046872|metal ion binding;	.
CsaV3_2G029900	-3.28173	2.96031	-3.1178	3.15796	PREDICTED: bifunctional epoxide hydrolase 2-like [Cucumis sativus]	PREDICTED: Cucumis sativus bifunctional epoxide hydrolase 2-like (LOC101213874), mRNA	Epoxide hydrolase A	Abhydrolase_6	Alpha/beta hydrolase family. This family contains alpha/beta hydrolase enzymes of diverse specificity.	GO:0009636|response to toxic substance;	.	GO:0018742|epoxide hydrolase B activity;GO:0042803|protein homodimerization activity;	.
CsaV3_2G029970	-3.20971	1.48656	-6.4398	-1.7277	PREDICTED: pleiotropic drug resistance protein 1-like [Cucumis sativus]	PREDICTED: Cucumis sativus pleiotropic drug resistance protein 1-like (LOC101221289), mRNA	Pleiotropic drug resistance protein 1	ABC2_membrane	ABC-2 type transporter.	.	GO:0016021|integral component of membrane;	GO:0005524|ATP binding;GO:0016887|ATPase activity;	.
CsaV3_2G030030	2.36323	-2.42432	6.08385	1.3226	.	Cucumis sativus cultivar Calypso chromosome 1, complete sequence	.	Methyltrn_RNA_3	Putative RNA methyltransferase. This family has a TIM barrel-like fold with a deep C-terminal trefoil knot. The arrangement of its hydrophilic and hydrophobic surfaces are opposite to that of the classic TIM barrel proteins. It is likely to bind RNA, and may function as a methyltransferase.	.	.	.	.
CsaV3_2G030340	1.51594	-2.39698	2.36772	-1.53049	PREDICTED: E3 ubiquitin-protein ligase RMA1H1 [Cucumis sativus]	PREDICTED: Cucumis sativus E3 ubiquitin-protein ligase RMA1H1 (LOC101206023), mRNA	E3 ubiquitin-protein ligase RMA1H1	zf-C3HC4_2	Zinc finger, C3HC4 type (RING finger).	GO:0043161|proteasome-mediated ubiquitin-dependent protein catabolic process;GO:0016567|protein ubiquitination;GO:0009409|response to cold;GO:0009723|response to ethylene;GO:0006970|response to osmotic stress;GO:0009414|response to water deprivation;GO:0009611|response to wounding;	GO:0005789|endoplasmic reticulum membrane;GO:0016021|integral component of membrane;	GO:0046872|metal ion binding;GO:0004842|ubiquitin-protein transferase activity;	RNF5; E3 ubiquitin-protein ligase RNF5 [EC:2.3.2.27]
CsaV3_2G030370	1.11516	6.0393	-3.56702	1.37637	PREDICTED: uncharacterized protein LOC101207651 [Cucumis sativus]	PREDICTED: Cucumis sativus uncharacterized LOC101207651 (LOC101207651), mRNA	.	DUF620	Protein of unknown function (DUF620). Family of uncharacterized proteins.	.	.	.	.
CsaV3_2G031080	-3.75235	6.13906	-7.45159	2.44531	PREDICTED: probable xyloglucan endotransglucosylase/hydrolase protein 33 [Cucumis sativus]	PREDICTED: Cucumis melo probable xyloglucan endotransglucosylase/hydrolase protein 33 (LOC103489017), mRNA	Probable xyloglucan endotransglucosylase/hydrolase protein 33	Glyco_hydro_16	Glycosyl hydrolases family 16.	GO:0042546|cell wall biogenesis;GO:0009831|plant-type cell wall modification involved in multidimensional cell growth;GO:0010411|xyloglucan metabolic process;	GO:0048046|apoplast;GO:0005618|cell wall;GO:0005887|integral component of plasma membrane;	GO:0004553|hydrolase activity, hydrolyzing O-glycosyl compounds;GO:0016762|xyloglucan:xyloglucosyl transferase activity;	E2.4.1.207; xyloglucan:xyloglucosyl transferase [EC:2.4.1.207]
CsaV3_2G031730	-2.68474	-2.30439	-2.15776	-1.76239	Histone core [Cynara cardunculus var. scolymus]	PREDICTED: Cucumis sativus histone H4 (LOC101219490), mRNA	Histone H4	Histone	Core histone H2A/H2B/H3/H4.	GO:0006334|nucleosome assembly;GO:0009414|response to water deprivation;	GO:0009507|chloroplast;GO:0005829|cytosol;GO:0000788|nuclear nucleosome;GO:0005730|nucleolus;GO:0005886|plasma membrane;GO:0009506|plasmodesma;GO:0009579|thylakoid;GO:0005774|vacuolar membrane;	GO:0003677|DNA binding;GO:0042393|histone binding;GO:0046982|protein heterodimerization activity;	H4; histone H4
CsaV3_2G034170	-6.08106	1.70102	-6.31907	1.47947	PREDICTED: uncharacterized protein LOC101212397 [Cucumis sativus]	PREDICTED: Cucumis sativus uncharacterized LOC101212397 (LOC101212397), mRNA	Pumilio homolog 12	PUF	Pumilio-family RNA binding repeat. Puf repeats (aka PUM-HD, Pumilio homology domain) are necessary and sufficient for sequence specific RNA binding in fly Pumilio and worm FBF-1 and FBF-2. Both proteins function as translational repressors in early embryonic development by binding sequences in the 3' UTR of target mRNAs (e.g. the nanos response element (NRE) in fly Hunchback mRNA, or the point mu…	GO:0006417|regulation of translation;	GO:0005737|cytoplasm;GO:0005634|nucleus;	GO:0003723|RNA binding;	.
CsaV3_2G034810	-1.57704	-3.14217	-1.36434	-2.9109	PREDICTED: protein ESKIMO 1 isoform X1 [Cucumis sativus]	PREDICTED: Cucumis sativus protein ESKIMO 1 (LOC101203137), transcript variant X2, mRNA	Protein ESKIMO 1	PC-Esterase	GDSL/SGNH-like Acyl-Esterase family found in Pmr5 and Cas1p. The PC-Esterase family is comprised of Cas1p, the Homo sapiens C7orf58, Arabidopsis thaliana PMR5 and a group of plant freezing resistance/coldacclimatization proteins typified by Arabidopsis thaliana ESKIMO1. animal FAM55D proteins, and animal FAM113 proteins. The PC-Esterase family has features that are both similar and different from…	GO:0045893|positive regulation of transcription, DNA-templated;GO:0009409|response to cold;GO:0050826|response to freezing;GO:0045492|xylan biosynthetic process;	GO:0005794|Golgi apparatus;GO:0000139|Golgi membrane;GO:0016021|integral component of membrane;	GO:0016413|O-acetyltransferase activity;GO:1990538|xylan O-acetyltransferase activity;	.
CsaV3_2G034970	-3.33835	-2.94959	-2.36004	-1.95627	PREDICTED: germin-like protein subfamily 2 member 4 [Cucumis sativus]	PREDICTED: Cucumis sativus germin-like protein subfamily 2 member 4 (LOC101207540), mRNA	Germin-like protein subfamily 2 member 4	Cupin_1	Cupin. This family represents the conserved barrel domain of the 'cupin' superfamily ('cupa' is the Latin term for a small barrel). This family contains 11S and 7S plant seed storage proteins, and germins. Plant seed storage proteins provide the major nitrogen source for the developing plant.	GO:0010497|plasmodesmata-mediated intercellular transport;GO:2000280|regulation of root development;	GO:0048046|apoplast;GO:0005618|cell wall;GO:0009505|plant-type cell wall;GO:0009506|plasmodesma;	GO:0030145|manganese ion binding;GO:0045735|nutrient reservoir activity;	.
CsaV3_2G036340	-1.5015	1.28017	-5.67807	-2.88863	.	Cucumis melo genomic chromosome, chr_8	.	DUF390	Protein of unknown function (DUF390). This is a family of long proteins currently only found in the rice genome. They have no known function. However they may be some kind of transposable element.	.	.	.	.
CsaV3_3G000400	6.43014	-1.16215	5.70427	-1.86315	PREDICTED: adenylate kinase 4-like [Cucumis sativus]	PREDICTED: Cucumis sativus adenylate kinase 4-like (LOC101216714), mRNA	Adenylate kinase 4	ADK	Adenylate kinase.	GO:0006163|purine nucleotide metabolic process;	GO:0005737|cytoplasm;	GO:0004017|adenylate kinase activity;GO:0005524|ATP binding;	adk, AK; adenylate kinase [EC:2.7.4.3]
CsaV3_3G000880	2.10549	-3.41934	2.90406	-2.60537	PREDICTED: uncharacterized protein LOC101215943 [Cucumis sativus]	Cucumis melo genomic chromosome, chr_9	.	DUF4557	Domain of unknown function (DUF4557). This family of proteins is functionally uncharacterized. This family of proteins is found in eukaryotes. There is a conserved TVF sequence motif.	.	.	.	.
CsaV3_3G001190	-1.17405	2.46316	-2.45327	1.19539	PREDICTED: subtilisin-like protease SBT1.7 [Cucumis sativus]	PREDICTED: Cucumis sativus subtilisin-like protease SBT1.7 (LOC101209781), mRNA	Subtilisin-like protease SBT1.8	Peptidase_S8	Subtilase family. Subtilases are a family of serine proteases. They appear to have independently and convergently evolved an Asp/Ser/His catalytic triad, like that found in the trypsin serine proteases (see pfam00089). Structure is an alpha/beta fold containing a 7-stranded parallel beta sheet, order 2314567.	.	GO:0005618|cell wall;GO:0005576|extracellular region;GO:0005794|Golgi apparatus;GO:0009505|plant-type cell wall;GO:0009506|plasmodesma;	GO:0004252|serine-type endopeptidase activity;	.
CsaV3_3G002460	2.18524	-2.84675	3.50297	-1.51388	PREDICTED: uncharacterized protein LOC101218681 [Cucumis sativus]	PREDICTED: Cucumis sativus uncharacterized LOC101218681 (LOC101218681), mRNA	.	HIG_1_N	Hypoxia induced protein conserved region. This family is found in proteins thought to be involved in the response to hypoxia. Family members mostly come from diverse eukaryotic organisms however eubacterial members have been identified. This region is found at the N-terminus of the member proteins which are predicted to be transmembrane.	.	.	.	.
CsaV3_3G002770	1.38381	-1.91887	1.39384	-1.89407	PREDICTED: protein NRT1/ PTR FAMILY 1.2-like [Cucumis sativus]	PREDICTED: Cucumis sativus protein NRT1/ PTR FAMILY 1.2-like (LOC101218304), mRNA	Protein NRT1/ PTR FAMILY 1.2	PTR2	POT family. The POT (proton-dependent oligopeptide transport) family all appear to be proton dependent transporters.	GO:0015706|nitrate transport;	GO:0016021|integral component of membrane;GO:0005886|plasma membrane;	GO:0080054|low-affinity nitrate transmembrane transporter activity;	.
CsaV3_3G003710	-4.22219	-3.66036	-3.18475	-2.61079	PREDICTED: protein NRT1/ PTR FAMILY 5.6 [Cucumis sativus]	PREDICTED: Cucumis sativus protein NRT1/ PTR FAMILY 5.6 (LOC101220933), mRNA	Protein NRT1/ PTR FAMILY 5.6	PTR2	POT family. The POT (proton-dependent oligopeptide transport) family all appear to be proton dependent transporters.	GO:0006857|oligopeptide transport;	GO:0016021|integral component of membrane;	GO:0022857|transmembrane transporter activity;	.
CsaV3_3G006090	-1.5348	-1.05639	-1.61059	-1.11896	PREDICTED: transcription factor MYB32-like [Cucumis sativus]	PREDICTED: Cucumis sativus transcription factor MYB32-like (LOC101205420), mRNA	Transcription factor MYB86	Myb_DNA-binding	Myb-like DNA-binding domain. This family contains the DNA binding domains from Myb proteins, as well as the SANT domain family.	GO:0030154|cell differentiation;GO:0006357|regulation of transcription from RNA polymerase II promoter;GO:0006351|transcription, DNA-templated;	GO:0005634|nucleus;	GO:0000981|RNA polymerase II transcription factor activity, sequence-specific DNA binding;GO:0043565|sequence-specific DNA binding;GO:0001135|transcription factor activity, RNA polymerase II transcription factor recruiting;GO:0044212|transcription regulatory region DNA binding;	MYBP; myb proto-oncogene protein, plant
CsaV3_3G006720	1.72151	-5.29299	3.14673	-3.84756	PREDICTED: palmitoyl-monogalactosyldiacylglycerol delta-7 desaturase, chloroplastic-like [Cucumis melo]	PREDICTED: Cucumis sativus palmitoyl-monogalactosyldiacylglycerol delta-7 desaturase, chloroplastic-like (LOC105436316), partial mRNA	Palmitoyl-monogalactosyldiacylglycerol delta-7 desaturase, chloroplastic	FA_desaturase	Fatty acid desaturase.	GO:0031408|oxylipin biosynthetic process;GO:0010205|photoinhibition;GO:0006636|unsaturated fatty acid biosynthetic process;	GO:0031969|chloroplast membrane;GO:0005789|endoplasmic reticulum membrane;GO:0016021|integral component of membrane;GO:0009579|thylakoid;	GO:0016717|oxidoreductase activity, acting on paired donors, with oxidation of a pair of donors resulting in the reduction of molecular oxygen to two molecules of water;	.
CsaV3_3G012170	1.76242	-3.47371	3.34805	-1.87105	PREDICTED: expansin-A5 [Cucumis sativus]	PREDICTED: Cucumis sativus expansin-A5 (LOC101220358), mRNA	Expansin-A5	Pollen_allerg_1	Pollen allergen. This family contains allergens lol PI, PII and PIII from Lolium perenne.	GO:0009664|plant-type cell wall organization;GO:0080022|primary root development;GO:0009826|unidimensional cell growth;	GO:0005618|cell wall;GO:0005576|extracellular region;GO:0016020|membrane;	.	.
CsaV3_3G012890	1.98092	2.21355	1.3805	1.62775	hypothetical protein Csa_4G049610 [Cucumis sativus]	Cucumis sativus 1-aminocyclopropane-1-carboxylate synthase-like (CS-ACS2), mRNA	1-aminocyclopropane-1-carboxylate synthase	Aminotran_1_2	Aminotransferase class I and II.	GO:0009693|ethylene biosynthetic process;GO:0009835|fruit ripening;	.	GO:0016847|1-aminocyclopropane-1-carboxylate synthase activity;GO:0030170|pyridoxal phosphate binding;	.
CsaV3_3G012950	-5.20488	1.14714	-4.90031	1.4776	PREDICTED: U-box domain-containing protein 19-like [Cucumis sativus]	PREDICTED: Cucumis sativus U-box domain-containing protein 19-like (LOC101221889), mRNA	U-box domain-containing protein 19	U-box	U-box domain. This domain is related to the Ring finger pfam00097 but lacks the zinc binding residues.	GO:0010029|regulation of seed germination;	GO:0005737|cytoplasm;GO:0005634|nucleus;	GO:0004842|ubiquitin-protein transferase activity;	.
CsaV3_3G013490	1.34562	-1.43749	1.49646	-1.26763	PREDICTED: xyloglucan endotransglucosylase/hydrolase 2-like [Cucumis sativus]	PREDICTED: Cucumis sativus xyloglucan endotransglucosylase/hydrolase 2-like (LOC101220354), mRNA	Xyloglucan endotransglucosylase/hydrolase 2	Glyco_hydro_16	Glycosyl hydrolases family 16.	GO:0042546|cell wall biogenesis;GO:0010411|xyloglucan metabolic process;	GO:0048046|apoplast;GO:0005618|cell wall;	GO:0004553|hydrolase activity, hydrolyzing O-glycosyl compounds;GO:0016762|xyloglucan:xyloglucosyl transferase activity;	E2.4.1.207; xyloglucan:xyloglucosyl transferase [EC:2.4.1.207]
CsaV3_3G014030	2.15943	-2.78159	3.88606	-1.04116	PREDICTED: receptor-like serine/threonine-protein kinase ALE2 [Cucumis sativus]	PREDICTED: Cucumis sativus receptor-like serine/threonine-protein kinase ALE2 (LOC101203278), mRNA	Receptor-like serine/threonine-protein kinase ALE2	Pkinase_Tyr	Protein tyrosine kinase.	GO:0030154|cell differentiation;GO:0007166|cell surface receptor signaling pathway;GO:0042335|cuticle development;GO:0046777|protein autophosphorylation;GO:0010068|protoderm histogenesis;	GO:0016021|integral component of membrane;GO:0005886|plasma membrane;	GO:0005524|ATP binding;GO:0016301|kinase activity;GO:0004674|protein serine/threonine kinase activity;GO:0004675|transmembrane receptor protein serine/threonine kinase activity;	.
CsaV3_3G014770	-3.31526	-6.42186	4.26254	1.16901	PREDICTED: heterodimeric geranylgeranyl pyrophosphate synthase small subunit, chloroplastic-like [Cucumis sativus]	PREDICTED: Cucumis sativus heterodimeric geranylgeranyl pyrophosphate synthase small subunit, chloroplastic-like (LOC101204450), mRNA	Heterodimeric geranylgeranyl pyrophosphate synthase small subunit, chloroplastic	Cytochrom_C_asm	Cytochrome C assembly protein. This family consists of various proteins involved in cytochrome c assembly from mitochondria and bacteria; CycK from Rhizobium, CcmC from Escherichia coli and Paracoccus denitrificans and orf240 from wheat mitochondria. The members of this family are probably integral membrane proteins with six predicted transmembrane helices. It has been proposed that members of th…	GO:0043693|monoterpene biosynthetic process;	GO:0009507|chloroplast;GO:0009535|chloroplast thylakoid membrane;GO:0042651|thylakoid membrane;	GO:0046872|metal ion binding;GO:0004659|prenyltransferase activity;	GGPS; geranylgeranyl diphosphate synthase, type II [EC:2.5.1.1 2.5.1.10 2.5.1.29]
CsaV3_3G015330	1.97927	-1.46963	1.55628	-1.87731	PREDICTED: transcription factor MYB108 [Cucumis sativus]	PREDICTED: Cucumis sativus transcription factor MYB108 (LOC101222436), mRNA	Transcription factor MYB78	Myb_DNA-binding	Myb-like DNA-binding domain. This family contains the DNA binding domains from Myb proteins, as well as the SANT domain family.	GO:0009737|response to abscisic acid;GO:1902074|response to salt;GO:0009651|response to salt stress;GO:0006351|transcription, DNA-templated;	GO:0005634|nucleus;	GO:0003700|transcription factor activity, sequence-specific DNA binding;GO:0043565|sequence-specific DNA binding;	MYBP; myb proto-oncogene protein, plant
CsaV3_3G016140	-2.09687	1.53357	-2.06365	1.57176	hypothetical protein Csa_3G175680 [Cucumis sativus]	Cucumis melo genomic chromosome, chr_6	.	CAF-1_p150	Chromatin assembly factor 1 complex p150 subunit, N-terminal. CAF-1_p150 is a polypeptide subunit of CAF-1, which functions in depositing newly synthesized and acetylated histones H3/H4 into chromatin during DNA replication and repair. CAF-1_p150 includes the HP1 interaction site, the PEST, KER and ED interacting sites. CAF-1_p150 interacts directly with newly synthesized and acetylated histones …	.	.	.	.
CsaV3_3G016150	-1.40867	2.06821	-1.50198	1.9874	PREDICTED: transcription factor bHLH118-like [Cucumis sativus]	PREDICTED: Cucumis sativus transcription factor bHLH118-like (LOC101210203), mRNA	Transcription factor bHLH162	HLH	Helix-loop-helix DNA-binding domain.	GO:0050832|defense response to fungus;GO:0006357|regulation of transcription from RNA polymerase II promoter;GO:0006355|regulation of transcription, DNA-templated;GO:0006351|transcription, DNA-templated;	GO:0090575|RNA polymerase II transcription factor complex;	GO:0003700|transcription factor activity, sequence-specific DNA binding;GO:0046983|protein dimerization activity;GO:0000977|RNA polymerase II regulatory region sequence-specific DNA binding;	.
CsaV3_3G016600	-4.80317	2.1697	-4.21278	2.78806	PREDICTED: lamin-like protein [Cucumis sativus]	PREDICTED: Cucumis sativus lamin-like protein (LOC101210415), mRNA	Lamin-like protein	Cu_bind_like	Plastocyanin-like domain. This family represents a domain found in flowering plants related to the copper binding protein plastocyanin. Some members of this family may not bind copper due to the lack of key residues.	.	GO:0031225|anchored component of membrane;GO:0046658|anchored component of plasma membrane;GO:0005886|plasma membrane;GO:0005773|vacuole;	GO:0009055|electron carrier activity;	.
CsaV3_3G017480	1.91581	-1.06791	1.47645	-1.49507	PREDICTED: uncharacterized protein LOC101219986 [Cucumis sativus]	PREDICTED: Cucumis sativus uncharacterized LOC101219986 (LOC101219986), mRNA	.	WEMBL	Weak chloroplast movement under blue light. WEMBL consists of several plant proteins required for the chloroplast avoidance response under high intensity blue light. This avoidance response consists in the relocation of chloroplasts on the anticlinal side of exposed cells. Acts in association with PMI2 to maintain the velocity of chloroplast photo-relocation movement via the regulation of cp-acti…	.	.	.	.
CsaV3_3G019020	1.78457	4.22203	-6.27781	-3.82395	PREDICTED: inactive receptor-like serine/threonine-protein kinase At2g40270 [Cucumis sativus]	PREDICTED: Cucumis sativus inactive receptor-like serine/threonine-protein kinase At2g40270 (LOC105435805), mRNA	Inactive receptor-like serine/threonine-protein kinase At2g40270	Pkinase_Tyr	Protein tyrosine kinase.	GO:0007166|cell surface receptor signaling pathway;GO:0006468|protein phosphorylation;	GO:0016021|integral component of membrane;GO:0005886|plasma membrane;	GO:0005524|ATP binding;GO:0004675|transmembrane receptor protein serine/threonine kinase activity;	.
CsaV3_3G019050	1.59822	3.79297	-3.77645	-1.56123	PREDICTED: probable aldo-keto reductase 1 [Cucumis sativus]	PREDICTED: Cucumis sativus probable aldo-keto reductase 1 (LOC101219479), transcript variant X5, misc_RNA	Probable aldo-keto reductase 1	Aldo_ket_red	Aldo/keto reductase family. This family includes a number of K+ ion channel beta chain regulatory domains - these are reported to have oxidoreductase activity.	.	.	GO:0016491|oxidoreductase activity;	.
CsaV3_3G019710	-6.11254	-7.67503	2.77427	1.23024	PREDICTED: transcription repressor MYB6 [Cucumis sativus]	PREDICTED: Cucumis sativus transcription repressor MYB6 (LOC101209402), mRNA	Transcription factor MYB12	Myb_DNA-binding	Myb-like DNA-binding domain. This family contains the DNA binding domains from Myb proteins, as well as the SANT domain family.	GO:0030154|cell differentiation;GO:0009813|flavonoid biosynthetic process;GO:0051555|flavonol biosynthetic process;GO:1900386|positive regulation of flavonol biosynthetic process;GO:0045893|positive regulation of transcription, DNA-templated;GO:0006357|regulation of transcription from RNA polymerase II promoter;GO:0009733|response to auxin;GO:0009723|response to ethylene;GO:0009416|response to li…	GO:0005634|nucleus;	GO:0003700|transcription factor activity, sequence-specific DNA binding;GO:0000981|RNA polymerase II transcription factor activity, sequence-specific DNA binding;GO:0043565|sequence-specific DNA binding;GO:0001135|transcription factor activity, RNA polymerase II transcription factor recruiting;GO:0044212|transcription regulatory region DNA binding;	MYBP; myb proto-oncogene protein, plant
CsaV3_3G020060	-1.86869	1.40082	-2.19915	1.08911	PREDICTED: NAC domain-containing protein 21/22-like isoform X1 [Cucumis sativus]	PREDICTED: Cucumis sativus NAC domain-containing protein 21/22-like (LOC101211941), transcript variant X1, mRNA	NAC domain-containing protein 21/22	NAM	No apical meristem (NAM) protein. This is a family of no apical meristem (NAM) proteins these are plant development proteins. Mutations in NAM result in the failure to develop a shoot apical meristem in petunia embryos. NAM is indicated as having a role in determining positions of meristems and primordial. One member of this family NAP (NAC-like, activated by AP3/PI) is encoded by the target gene…	GO:0009734|auxin-activated signaling pathway;GO:0048527|lateral root development;GO:0010072|primary shoot apical meristem specification;GO:0006351|transcription, DNA-templated;	GO:0005634|nucleus;	GO:0003677|DNA binding;GO:0003700|transcription factor activity, sequence-specific DNA binding;	.
CsaV3_3G026630	-1.53513	1.76001	-4.5921	-1.27348	PREDICTED: 4-coumarate--CoA ligase 2-like [Cucumis sativus]	PREDICTED: Cucumis sativus 4-coumarate--CoA ligase 2-like (LOC101218361), mRNA	4-coumarate--CoA ligase 1	AMP-binding	AMP-binding enzyme.	GO:0009698|phenylpropanoid metabolic process;	.	GO:0016207|4-coumarate-CoA ligase activity;GO:0005524|ATP binding;	4CL; 4-coumarate--CoA ligase [EC:6.2.1.12]
CsaV3_3G026920	1.52402	-3.46337	3.72536	-1.26054	PREDICTED: uncharacterized protein LOC101205116 [Cucumis sativus]	PREDICTED: Cucumis sativus uncharacterized LOC101205116 (LOC101205116), mRNA	.	DUF761	Cotton fibre expressed protein. This family consists of several plant proteins of unknown function. Three of the sequences (from Gossypium hirsutum) in this family are described as cotton fibre expressed proteins. The remaining sequences, found in Arabidopsis thaliana, are uncharacterized.	.	.	.	.
CsaV3_3G028550	-2.13736	1.14887	-1.71138	1.58641	PREDICTED: uncharacterized protein LOC101209846 [Cucumis sativus]	PREDICTED: Cucumis melo uncharacterized LOC103486375 (LOC103486375), mRNA	.	DnaJ_CXXCXGXG	DnaJ central domain. The central cysteine-rich (CR) domain of DnaJ proteins contains four repeats of the motif CXXCXGXG where X is any amino acid. The isolated cysteine rich domain folds in zinc dependent fashion. Each set of two repeats binds one unit of zinc. Although this domain has been implicated in substrate binding, no evidence of specific interaction between the isolated DNAJ cysteine ric…	.	.	.	.
CsaV3_3G030370	-1.02306	-1.01702	-1.31506	-1.29479	PREDICTED: uncharacterized protein LOC105434869 [Cucumis sativus]	PREDICTED: Cucumis sativus uncharacterized LOC105434869 (LOC105434869), mRNA	.	DER1	Der1-like family. The endoplasmic reticulum (ER) of the yeast Saccharomyces cerevisiae contains of proteolytic system able to selectively degrade misfolded lumenal secretory proteins. For examination of the components involved in this degradation process, mutants were isolated. They could be divided into four complementation groups. The mutations led to stabilisation of two different substrates f…	.	.	.	.
CsaV3_3G031580	-1.19869	-1.1038	-1.47285	-1.36379	PREDICTED: 2-aminoethanethiol dioxygenase [Cucumis sativus]	PREDICTED: Cucumis sativus 2-aminoethanethiol dioxygenase (LOC101203502), mRNA	Plant cysteine oxidase 2	DUF1637	Protein of unknown function (DUF1637). This family contains many eukaryotic hypothetical proteins. The region featured in this family is approximately 120 residues long. According to InterPro annotation, some members of this family may belong to the cupin superfamily.	GO:0070483|detection of hypoxia;GO:0018171|peptidyl-cysteine oxidation;GO:0001666|response to hypoxia;	GO:0005829|cytosol;GO:0005634|nucleus;	GO:0017172|cysteine dioxygenase activity;GO:0046872|metal ion binding;	ADO; cysteamine dioxygenase [EC:1.13.11.19]
CsaV3_3G032780	1.79698	-1.90122	2.05757	-1.62637	PREDICTED: auxin-induced protein 22D-like [Cucumis melo]	PREDICTED: Cucumis sativus auxin-responsive protein IAA3-like (LOC101219209), misc_RNA	Auxin-induced protein 22B	AUX_IAA	AUX/IAA family. Transcription of the AUX/IAA family of genes is rapidly induced by the plant hormone auxin. Some members of this family are longer and contain an N terminal DNA binding domain. The function of this region is uncertain.	GO:0009734|auxin-activated signaling pathway;GO:0006355|regulation of transcription, DNA-templated;GO:0006351|transcription, DNA-templated;	GO:0005634|nucleus;	.	.
CsaV3_3G033150	-4.51493	3.0008	-9.00305	-1.48863	PREDICTED: serine--glyoxylate aminotransferase-like [Cucumis sativus]	PREDICTED: Cucumis sativus serine--glyoxylate aminotransferase-like (LOC101207975), mRNA	Serine--glyoxylate aminotransferase	Aminotran_5	Aminotransferase class-V. This domain is found in amino transferases, and other enzymes including cysteine desulphurase EC:4.4.1.-.	GO:0019265|glycine biosynthetic process, by transamination of glyoxylate;GO:0009853|photorespiration;	GO:0048046|apoplast;GO:0009507|chloroplast;GO:0009570|chloroplast stroma;GO:0016020|membrane;GO:0005777|peroxisome;GO:0005886|plasma membrane;	GO:0008453|alanine-glyoxylate transaminase activity;GO:0050281|serine-glyoxylate transaminase activity;GO:0004760|serine-pyruvate transaminase activity;	AGXT; alanine-glyoxylate transaminase / serine-glyoxylate transaminase / serine-pyruvate transaminase [EC:2.6.1.44 2.6.1.45 2.6.1.51]
CsaV3_3G034760	-1.89139	-1.89902	-2.79143	-2.78499	PREDICTED: galactose oxidase-like [Cucumis sativus]	PREDICTED: Cucumis sativus galactose oxidase-like (LOC101208596), mRNA	Aldehyde oxidase GLOX1	Glyoxal_oxid_N	Glyoxal oxidase N-terminus. This family represents the N-terminus (approximately 300 residues) of a number of plant and fungal glyoxal oxidase enzymes. Glyoxal oxidase catalyses the oxidation of aldehydes to carboxylic acids, coupled with reduction of dioxygen to hydrogen peroxide. It is an essential component of the extracellular lignin degradation pathways of the wood-rot fungus Phanerochaete c…	GO:0007275|multicellular organismal development;	GO:0005576|extracellular region;	GO:0004031|aldehyde oxidase activity;	.
CsaV3_3G036070	-8.31386	-6.10958	-3.77276	-1.55034	PREDICTED: transcription factor TCP4, partial [Cucumis sativus]	PREDICTED: Cucumis sativus transcription factor TCP4 (LOC101206841), partial mRNA	Transcription factor TCP4	TCP	TCP family transcription factor. This is a family of TCP plant transcription factors. TCP proteins were named after the first characterized members (TB1, CYC and PCFs) and they are involved in multiple developmental control pathways. This region contains a DNA binding basic-Helix-Loop-Helix (bHLP) structure.	GO:0030154|cell differentiation;GO:0048826|cotyledon morphogenesis;GO:0009793|embryo development ending in seed dormancy;GO:0048366|leaf development;GO:0009965|leaf morphogenesis;GO:0045962|positive regulation of development, heterochronic;GO:0006355|regulation of transcription, DNA-templated;GO:0006351|transcription, DNA-templated;	GO:0005634|nucleus;	GO:0003677|DNA binding;GO:0003700|transcription factor activity, sequence-specific DNA binding;	.
CsaV3_3G036730	1.68769	-2.49847	1.58667	-2.58374	PREDICTED: thymidine kinase [Cucumis sativus]	Cucumis melo genomic chromosome, chr_11	Thymidine kinase a	TK	Thymidine kinase.	GO:0071897|DNA biosynthetic process;GO:0006302|double-strand break repair;GO:0010225|response to UV-C;GO:0046104|thymidine metabolic process;	GO:0005737|cytoplasm;	GO:0005524|ATP binding;GO:0042802|identical protein binding;GO:0046872|metal ion binding;GO:0004797|thymidine kinase activity;	tdk, TK; thymidine kinase [EC:2.7.1.21]
CsaV3_3G037320	-1.62805	-1.52886	1.01854	1.13097	PREDICTED: uncharacterized protein LOC101217919 [Cucumis sativus]	PREDICTED: Cucumis sativus uncharacterized LOC101217919 (LOC101217919), mRNA	E3 ubiquitin-protein ligase WAV3	VWA	von Willebrand factor type A domain.	GO:0009630|gravitropism;GO:0016567|protein ubiquitination;GO:0048364|root development;	GO:0005886|plasma membrane;	GO:0046872|metal ion binding;GO:0061630|ubiquitin protein ligase activity;	.
CsaV3_3G038010	2.28658	-3.65242	4.65949	-1.26226	PREDICTED: protein trichome birefringence-like 42 [Cucumis sativus]	PREDICTED: Cucumis sativus protein trichome birefringence-like 42 (LOC101217736), mRNA	Protein trichome birefringence-like 1	PC-Esterase	GDSL/SGNH-like Acyl-Esterase family found in Pmr5 and Cas1p. The PC-Esterase family is comprised of Cas1p, the Homo sapiens C7orf58, Arabidopsis thaliana PMR5 and a group of plant freezing resistance/coldacclimatization proteins typified by Arabidopsis thaliana ESKIMO1. animal FAM55D proteins, and animal FAM113 proteins. The PC-Esterase family has features that are both similar and different from…	GO:0071554|cell wall organization or biogenesis;GO:0030244|cellulose biosynthetic process;	GO:0005794|Golgi apparatus;GO:0016021|integral component of membrane;	GO:0016413|O-acetyltransferase activity;	.
CsaV3_3G040990	-2.03376	1.37611	-1.81684	1.60669	PREDICTED: zinc finger protein 1-like [Cucumis sativus]	PREDICTED: Cucumis sativus zinc finger protein 1-like (LOC105435390), mRNA	Zinc finger protein 1	zf-C2H2_4	C2H2-type zinc finger. This family contains a number of divergent C2H2 type zinc fingers.	GO:0009738|abscisic acid-activated signaling pathway;GO:0009788|negative regulation of abscisic acid-activated signaling pathway;GO:0009640|photomorphogenesis;	GO:0005634|nucleus;	GO:0003700|transcription factor activity, sequence-specific DNA binding;GO:0046872|metal ion binding;GO:0003676|nucleic acid binding;	.
CsaV3_3G041280	1.20736	-1.68121	1.7463	-1.1281	PREDICTED: alpha carbonic anhydrase 1, chloroplastic isoform X1 [Cucumis sativus]	PREDICTED: Cucumis sativus alpha carbonic anhydrase 1, chloroplastic (LOC101209642), transcript variant X1, mRNA	Alpha carbonic anhydrase 1, chloroplastic	Carb_anhydrase	Eukaryotic-type carbonic anhydrase.	.	GO:0009570|chloroplast stroma;GO:0005783|endoplasmic reticulum;	GO:0004089|carbonate dehydratase activity;GO:0008270|zinc ion binding;	cah; carbonic anhydrase [EC:4.2.1.1]
CsaV3_3G041620	-1.81909	-1.15072	-2.99209	-2.3091	PREDICTED: uncharacterized protein LOC101218947 [Cucumis sativus]	PREDICTED: Cucumis sativus uncharacterized LOC101218947 (LOC101218947), mRNA	.	DUF4228	Domain of unknown function (DUF4228). This domain is found in plants. The function is not known.	.	.	.	.
CsaV3_3G042140	-1.3965	1.2001	-4.3663	-1.75297	PREDICTED: uncharacterized protein LOC105435605 [Cucumis sativus]	PREDICTED: Cucumis sativus uncharacterized LOC105435605 (LOC105435605), mRNA	.	WEMBL	Weak chloroplast movement under blue light. WEMBL consists of several plant proteins required for the chloroplast avoidance response under high intensity blue light. This avoidance response consists in the relocation of chloroplasts on the anticlinal side of exposed cells. Acts in association with PMI2 to maintain the velocity of chloroplast photo-relocation movement via the regulation of cp-acti…	.	.	.	.
CsaV3_3G044440	-1.31954	2.17159	-1.25468	2.25651	auxin-induced protein AUX28-like [Cucumis sativus]	Cucumis sativus auxin-induced protein AUX28-like (LOC101218948), mRNA	Auxin-induced protein AUX28	AUX_IAA	AUX/IAA family. Transcription of the AUX/IAA family of genes is rapidly induced by the plant hormone auxin. Some members of this family are longer and contain an N terminal DNA binding domain. The function of this region is uncertain.	GO:0009734|auxin-activated signaling pathway;GO:0006355|regulation of transcription, DNA-templated;GO:0006351|transcription, DNA-templated;	GO:0005634|nucleus;	.	IAA; auxin-responsive protein IAA
CsaV3_3G044540	1.10994	-3.14204	2.74971	-1.48539	PREDICTED: mitogen-activated protein kinase kinase kinase 3-like [Cucumis sativus]	PREDICTED: Cucumis sativus mitogen-activated protein kinase kinase kinase 3-like (LOC101208274), mRNA	Mitogen-activated protein kinase kinase kinase 17	Pkinase	Protein kinase domain.	GO:0009738|abscisic acid-activated signaling pathway;GO:0032147|activation of protein kinase activity;GO:0007346|regulation of mitotic cell cycle;GO:0009737|response to abscisic acid;GO:0006970|response to osmotic stress;GO:0023014|signal transduction by protein phosphorylation;GO:0031098|stress-activated protein kinase signaling cascade;	GO:0005737|cytoplasm;GO:0005634|nucleus;	GO:0005524|ATP binding;GO:0004709|MAP kinase kinase kinase activity;GO:0004674|protein serine/threonine kinase activity;	.
CsaV3_3G045390	2.03351	-2.51142	1.48919	-3.0519	PREDICTED: boron transporter 4 [Cucumis sativus]	PREDICTED: Cucumis sativus boron transporter 4 (LOC101210964), mRNA	Boron transporter 4	HCO3_cotransp	HCO3- transporter family. This family contains Band 3 anion exchange proteins that exchange CL-/HCO3-. This family also includes cotransporters of Na+/HCO3-.	GO:0046713|borate transport;GO:0080029|cellular response to boron-containing substance levels;GO:0051453|regulation of intracellular pH;	GO:0005887|integral component of plasma membrane;GO:0005886|plasma membrane;	GO:0015301|anion:anion antiporter activity;GO:0080139|borate efflux transmembrane transporter activity;GO:0005452|inorganic anion exchanger activity;	.
CsaV3_3G045590	-1.23193	-1.46913	4.20823	3.97778	PREDICTED: NAC transcription factor 25 [Cucumis sativus]	PREDICTED: Cucumis sativus NAC transcription factor 25 (LOC101204885), mRNA	NAC transcription factor 56	NAM	No apical meristem (NAM) protein. This is a family of no apical meristem (NAM) proteins these are plant development proteins. Mutations in NAM result in the failure to develop a shoot apical meristem in petunia embryos. NAM is indicated as having a role in determining positions of meristems and primordial. One member of this family NAP (NAC-like, activated by AP3/PI) is encoded by the target gene…	GO:0080060|integument development;GO:0045995|regulation of embryonic development;GO:0009753|response to jasmonic acid;GO:0048317|seed morphogenesis;GO:0006351|transcription, DNA-templated;	GO:0005634|nucleus;	GO:0003700|transcription factor activity, sequence-specific DNA binding;GO:0044212|transcription regulatory region DNA binding;	.
CsaV3_3G045810	-5.73398	-1.72581	-5.06842	-1.04346	PREDICTED: uncharacterized protein LOC105434720 [Cucumis sativus]	PREDICTED: Cucumis sativus uncharacterized LOC105434720 (LOC105434720), mRNA	.	tRNA-synt_2d	tRNA synthetases class II core domain (F). Other tRNA synthetase sub-families are too dissimilar to be included. This family includes only phenylalanyl-tRNA synthetases. This is the core catalytic domain.	.	.	.	.
CsaV3_3G047560	-2.74325	3.60549	-3.36782	2.99833	PREDICTED: transcription factor bHLH94-like [Cucumis sativus]	PREDICTED: Cucumis sativus transcription factor bHLH94-like (LOC101212782), mRNA	Transcription factor bHLH96	HLH	Helix-loop-helix DNA-binding domain.	GO:0006351|transcription, DNA-templated;	GO:0005634|nucleus;	GO:0003677|DNA binding;GO:0003700|transcription factor activity, sequence-specific DNA binding;GO:0046983|protein dimerization activity;	.
CsaV3_3G049120	-15.0828	-3.6534	-16.3612	-4.90057	PREDICTED: cytochrome P450 89A2-like [Cucumis sativus]	PREDICTED: Cucumis sativus cytochrome P450 89A2-like (LOC105434706), mRNA	Cytochrome P450 89A2	p450	Cytochrome P450. Cytochrome P450s are haem-thiolate proteins involved in the oxidative degradation of various compounds. They are particularly well known for their role in the degradation of environmental toxins and mutagens. They can be divided into 4 classes, according to the method by which electrons from NAD(P)H are delivered to the catalytic site. Sequence conservation is relatively low with…	GO:0044550|secondary metabolite biosynthetic process;	GO:0016021|integral component of membrane;GO:0016020|membrane;	GO:0020037|heme binding;GO:0005506|iron ion binding;GO:0016709|oxidoreductase activity, acting on paired donors, with incorporation or reduction of molecular oxygen, NAD(P)H as one donor, and incorporation of one atom of oxygen;	.
CsaV3_3G049130	-13.9114	-5.46732	-12.9044	-4.44593	PREDICTED: cysteine-rich repeat secretory protein 38-like [Cucumis sativus]	PREDICTED: Cucumis sativus cysteine-rich repeat secretory protein 38-like (LOC101222246), mRNA	Cysteine-rich repeat secretory protein 38	Stress-antifung	Salt stress response/antifungal. This domain is often found in association with the kinase domains pfam00069 or pfam07714. In many proteins it is duplicated. It contains six conserved cysteines which are involved in disulphide bridges. It has a role in salt stress response and has antifungal activity.	GO:0009737|response to abscisic acid;	GO:0005618|cell wall;GO:0005576|extracellular region;GO:0005773|vacuole;	.	.
CsaV3_3G049850	1.00489	-1.38157	1.06446	-1.30647	PREDICTED: polygalacturonase At1g48100 [Cucumis sativus]	PREDICTED: Cucumis sativus polygalacturonase At1g48100 (LOC101217094), mRNA	Polygalacturonase At1g48100	Glyco_hydro_28	Glycosyl hydrolases family 28. Glycosyl hydrolase family 28 includes polygalacturonase EC:3.2.1.15 as well as rhamnogalacturonase A(RGase A), EC:3.2.1.-. These enzymes is important in cell wall metabolizm.	GO:0005975|carbohydrate metabolic process;GO:0009831|plant-type cell wall modification involved in multidimensional cell growth;	GO:0005618|cell wall;GO:0005576|extracellular region;	GO:0004650|polygalacturonase activity;	.
CsaV3_3G049970	-1.3168	2.61568	-1.26298	2.68962	PREDICTED: trehalose-phosphate phosphatase A [Cucumis sativus]	PREDICTED: Cucumis sativus trehalose-phosphate phosphatase A (LOC101212172), transcript variant X3, mRNA	Trehalose-phosphate phosphatase A	Trehalose_PPase	Trehalose-phosphatase. This family consist of trehalose-phosphatases EC:3.1.3.12 these enzyme catalyse the de-phosphorylation of trehalose-6-phosphate to trehalose and orthophosphate. The aligned region is present in trehalose-phosphatases and comprises the entire length of the protein it is also found in the C-terminus of trehalose-6-phosphate synthase EC:2.4.1.15 adjacent to the trehalose-6-pho…	GO:0005992|trehalose biosynthetic process;	.	GO:0004805|trehalose-phosphatase activity;	otsB; trehalose 6-phosphate phosphatase [EC:3.1.3.12]
CsaV3_4G000920	-2.69717	-2.49317	-2.29317	-2.07461	PREDICTED: alpha-dioxygenase 1 [Cucumis sativus]	PREDICTED: Cucumis sativus alpha-dioxygenase 1 (LOC101218397), mRNA	Alpha-dioxygenase 1	An_peroxidase	Animal haem peroxidase.	GO:1902609|(R)-2-hydroxy-alpha-linolenic acid biosynthetic process;GO:0008219|cell death;GO:0071732|cellular response to nitric oxide;GO:0034614|cellular response to reactive oxygen species;GO:0071446|cellular response to salicylic acid stimulus;GO:0042742|defense response to bacterium;GO:0050832|defense response to fungus;GO:0001561|fatty acid alpha-oxidation;GO:0006629|lipid metabolic process;G…	GO:0012511|monolayer-surrounded lipid storage body;	GO:0020037|heme binding;GO:0046872|metal ion binding;GO:0016702|oxidoreductase activity, acting on single donors with incorporation of molecular oxygen, incorporation of two atoms of oxygen;GO:0004601|peroxidase activity;	DOX1; alpha-dioxygenase [EC:1.-.-.-]
CsaV3_4G001170	2.06444	-1.53023	2.48309	-1.09715	UDP-glucosyltransferase [Cucumis sativus]	PREDICTED: Cucumis sativus zeatin O-xylosyltransferase-like (LOC101210219), mRNA	Zeatin O-glucosyltransferase	UDPGT	UDP-glucoronosyl and UDP-glucosyl transferase.	GO:0009690|cytokinin metabolic process;GO:0048439|flower morphogenesis;GO:0009965|leaf morphogenesis;GO:0045926|negative regulation of growth;GO:0006486|protein glycosylation;GO:0010380|regulation of chlorophyll biosynthetic process;GO:0010083|regulation of vegetative meristem growth;GO:0010015|root morphogenesis;GO:0048316|seed development;	.	GO:0050403|trans-zeatin O-beta-D-glucosyltransferase activity;GO:0050404|zeatin O-beta-D-xylosyltransferase activity;	ZOG1; zeatin O-glucosyltransferase [EC:2.4.1.203]
CsaV3_4G001560	1.85317	-2.15633	1.7802	-2.21444	hypothetical protein Csa_5G576590 [Cucumis sativus]	Cucumis sativus auxin efflux carrier component 3-like (CSPIN6), mRNA	Auxin efflux carrier component 3	Mem_trans	Membrane transport protein. This family includes auxin efflux carrier proteins and other transporter proteins from all domains of life.	GO:0010315|auxin efflux;GO:0010252|auxin homeostasis;GO:0009926|auxin polar transport;GO:0009734|auxin-activated signaling pathway;GO:0009630|gravitropism;GO:0009958|positive gravitropism;GO:0009416|response to light stimulus;GO:0048364|root development;GO:0048767|root hair elongation;GO:0048766|root hair initiation;GO:0009606|tropism;	GO:0009986|cell surface;GO:0005783|endoplasmic reticulum;GO:0016021|integral component of membrane;GO:0016328|lateral plasma membrane;GO:0005886|plasma membrane;GO:0012506|vesicle membrane;	GO:0010329|auxin efflux transmembrane transporter activity;	PIN; auxin efflux carrier family
CsaV3_4G001630	-2.24662	-1.21985	-2.21756	-1.18222	PREDICTED: pathogen-related protein [Cucumis sativus]	PREDICTED: Cucumis sativus pathogen-related protein (LOC101202865), mRNA	Pathogen-related protein	MIG-14_Wnt-bd	Wnt-binding factor required for Wnt secretion. MIG-14 is a Wnt-binding factor. Newly synthesized EGL-20/Wnt binds to MIG-14 in the Golgi, targetting the Wnt to the cell membrane for secretion. AP-2-mediated endocytosis and retromer retrieval at the sorting endosome would recycle MIG-14 to the Golgi, where it can bind to EGL-20/Wnt for next cycle of secretion.	GO:0006952|defense response;GO:0009607|response to biotic stimulus;	.	.	.
CsaV3_4G003680	-4.52931	-1.41409	-4.23767	-1.11002	PREDICTED: receptor-like protein kinase THESEUS 1 [Cucumis sativus]	PREDICTED: Cucumis sativus receptor-like protein kinase THESEUS 1 (LOC101215627), mRNA	Receptor-like protein kinase THESEUS 1	Malectin_like	Carbohydrate-binding protein of the ER. Malectin is a membrane-anchored protein of the endoplasmic reticulum that recognizes and binds Glc2-N-glycan. The domain is found on a number of plant receptor kinases.	GO:0009817|defense response to fungus, incompatible interaction;GO:0046777|protein autophosphorylation;	GO:0016021|integral component of membrane;GO:0005886|plasma membrane;GO:0009506|plasmodesma;	GO:0005524|ATP binding;GO:0004672|protein kinase activity;GO:0004674|protein serine/threonine kinase activity;	.
CsaV3_4G003860	1.51723	-1.44485	1.87343	-1.07707	PREDICTED: uncharacterized protein LOC101208095 [Cucumis sativus]	PREDICTED: Cucumis sativus uncharacterized LOC101208095 (LOC101208095), mRNA	Heavy metal-associated isoprenylated plant protein 31	HMA	Heavy-metal-associated domain.	GO:0046916|cellular transition metal ion homeostasis;GO:0030001|metal ion transport;	GO:0005737|cytoplasm;	GO:0046914|transition metal ion binding;	.
CsaV3_4G005090	-11.3722	-6.4585	-6.47467	-1.54359	PREDICTED: cytochrome P450 85A-like [Cucumis sativus]	PREDICTED: Cucumis melo cytochrome P450 85A-like (LOC103498545), mRNA	Cytochrome P450 85A	p450	Cytochrome P450. Cytochrome P450s are haem-thiolate proteins involved in the oxidative degradation of various compounds. They are particularly well known for their role in the degradation of environmental toxins and mutagens. They can be divided into 4 classes, according to the method by which electrons from NAD(P)H are delivered to the catalytic site. Sequence conservation is relatively low with…	.	GO:0016021|integral component of membrane;	GO:0020037|heme binding;GO:0005506|iron ion binding;GO:0004497|monooxygenase activity;GO:0016705|oxidoreductase activity, acting on paired donors, with incorporation or reduction of molecular oxygen;	.
CsaV3_4G005840	-1.60641	1.52586	-2.08481	1.06541	PREDICTED: uncharacterized protein LOC104244366 [Nicotiana sylvestris]	PREDICTED: Cucumis sativus histone H1 (LOC101219077), mRNA	Histone H1.2	Linker_histone	linker histone H1 and H5 family. Linker histone H1 is an essential component of chromatin structure. H1 links nucleosomes into higher order structures Histone H1 is replaced by histone H5 in some cell types.	GO:0006334|nucleosome assembly;	GO:0005739|mitochondrion;GO:0005730|nucleolus;GO:0000786|nucleosome;	GO:0003677|DNA binding;	H1_5; histone H1/5
CsaV3_4G006090	-2.18719	-7.1753	2.45525	-2.51829	PREDICTED: monocopper oxidase-like protein SKU5 [Cucumis sativus]	PREDICTED: Cucumis sativus monocopper oxidase-like protein SKU5 (LOC101214991), transcript variant X2, mRNA	Monocopper oxidase-like protein SKU5	Cu-oxidase	Multicopper oxidase. Many of the proteins in this family contain multiple similar copies of this plastocyanin-like domain.	GO:0009932|cell tip growth;	GO:0031225|anchored component of membrane;GO:0046658|anchored component of plasma membrane;GO:0048046|apoplast;GO:0005618|cell wall;GO:0016020|membrane;GO:0009505|plant-type cell wall;GO:0005886|plasma membrane;GO:0009506|plasmodesma;GO:0005774|vacuolar membrane;	GO:0005507|copper ion binding;GO:0016722|oxidoreductase activity, oxidizing metal ions;	.
CsaV3_4G006150	1.25828	-2.92995	2.90506	-1.26988	PREDICTED: two-component response regulator-like APRR2 isoform X4 [Cucumis sativus]	Cucumis sativus cultivar Q30 two-component response regulator-like protein APRR2 mRNA, complete cds	Two-component response regulator-like APRR2	Myb_DNA-binding	Myb-like DNA-binding domain. This family contains the DNA binding domains from Myb proteins, as well as the SANT domain family.	GO:0000160|phosphorelay signal transduction system;GO:0006351|transcription, DNA-templated;	GO:0005634|nucleus;	GO:0003677|DNA binding;GO:0003700|transcription factor activity, sequence-specific DNA binding;	.
CsaV3_4G007790	-4.78332	-3.6319	-3.79681	-2.63076	PREDICTED: cytochrome P450 734A1-like [Cucumis sativus]	PREDICTED: Cucumis sativus cytochrome P450 734A1-like (LOC101213466), mRNA	Cytochrome P450 734A1	p450	Cytochrome P450. Cytochrome P450s are haem-thiolate proteins involved in the oxidative degradation of various compounds. They are particularly well known for their role in the degradation of environmental toxins and mutagens. They can be divided into 4 classes, according to the method by which electrons from NAD(P)H are delivered to the catalytic site. Sequence conservation is relatively low with…	GO:0010268|brassinosteroid homeostasis;GO:0016131|brassinosteroid metabolic process;GO:0040008|regulation of growth;GO:0009741|response to brassinosteroid;	GO:0016021|integral component of membrane;	GO:0020037|heme binding;GO:0005506|iron ion binding;GO:0016705|oxidoreductase activity, acting on paired donors, with incorporation or reduction of molecular oxygen;GO:0008395|steroid hydroxylase activity;	CYP734A1, BAS1; PHYB activation tagged suppressor 1 [EC:1.14.-.-]
CsaV3_4G008400	-1.7471	1.66198	-2.26431	1.15766	PREDICTED: polygalacturonase At1g48100 isoform X1 [Cucumis sativus]	PREDICTED: Cucumis sativus polygalacturonase At1g48100 (LOC101211096), transcript variant X1, mRNA	Polygalacturonase At1g48100	Glyco_hydro_28	Glycosyl hydrolases family 28. Glycosyl hydrolase family 28 includes polygalacturonase EC:3.2.1.15 as well as rhamnogalacturonase A(RGase A), EC:3.2.1.-. These enzymes is important in cell wall metabolizm.	GO:0005975|carbohydrate metabolic process;GO:0009831|plant-type cell wall modification involved in multidimensional cell growth;	GO:0005618|cell wall;GO:0005576|extracellular region;	GO:0004650|polygalacturonase activity;	.
CsaV3_4G010470	3.72326	-3.23859	5.91287	-1.02525	PREDICTED: floral homeotic protein DEFICIENS [Cucumis melo]	PREDICTED: Cucumis sativus floral homeotic protein DEFICIENS (LOC101218008), mRNA	Floral homeotic protein DEFICIENS	K-box	K-box region. The K-box region is commonly found associated with SRF-type transcription factors see pfam00319. The K-box is a possible coiled-coil structure. Possible role in multimer formation.	GO:0007275|multicellular organismal development;GO:0045944|positive regulation of transcription from RNA polymerase II promoter;GO:0006351|transcription, DNA-templated;	GO:0005634|nucleus;	GO:0003700|transcription factor activity, sequence-specific DNA binding;GO:0046983|protein dimerization activity;GO:0000977|RNA polymerase II regulatory region sequence-specific DNA binding;	.
CsaV3_4G011820	2.29617	1.73068	1.70298	1.15176	PREDICTED: uncharacterized protein LOC101216019 [Cucumis sativus]	Cucumis melo genomic chromosome, chr_11	.	Arm	Armadillo/beta-catenin-like repeat. Approx. 40 amino acid repeat. Tandem repeats form super-helix of helices that is proposed to mediate interaction of beta-catenin with its ligands. CAUTION: This family does not contain all known armadillo repeats.	.	.	.	.
CsaV3_4G012050	-3.62694	-1.10297	-3.58521	-1.04966	PREDICTED: chlorophyll a-b binding protein of LHCII type 1-like [Cucumis sativus]	PREDICTED: Cucumis sativus chlorophyll a-b binding protein of LHCII type 1-like (LOC101203342), mRNA	Chlorophyll a-b binding protein 3C, chloroplastic	Chloroa_b-bind	Chlorophyll A-B binding protein.	GO:0009768|photosynthesis, light harvesting in photosystem I;GO:0018298|protein-chromophore linkage;GO:0009416|response to light stimulus;	GO:0009941|chloroplast envelope;GO:0009535|chloroplast thylakoid membrane;GO:0016021|integral component of membrane;GO:0009522|photosystem I;GO:0009523|photosystem II;GO:0010287|plastoglobule;	GO:0016168|chlorophyll binding;GO:0046872|metal ion binding;GO:0031409|pigment binding;	LHCB1; light-harvesting complex II chlorophyll a/b binding protein 1
CsaV3_4G023630	1.88514	-1.27265	1.80354	-1.33719	PREDICTED: zinc finger protein ZAT9 isoform X1 [Cucumis sativus]	PREDICTED: Cucumis sativus zinc finger protein ZAT9 (LOC101211862), transcript variant X1, mRNA	Zinc finger protein ZAT9	zf-C2H2_6	C2H2-type zinc finger.	GO:0006355|regulation of transcription, DNA-templated;GO:0006351|transcription, DNA-templated;	GO:0005634|nucleus;	GO:0003700|transcription factor activity, sequence-specific DNA binding;GO:0046872|metal ion binding;GO:0044212|transcription regulatory region DNA binding;	.
CsaV3_4G025540	-2.30495	-7.26625	2.79943	-2.14451	PREDICTED: CSC1-like protein At1g32090 [Cucumis sativus]	PREDICTED: Cucumis sativus CSC1-like protein At1g32090 (LOC101207845), mRNA	CSC1-like protein At1g32090	DUF221	Domain of unknown function DUF221. This family consists of hypothetical transmembrane proteins none of which have any function, the aligned region is at 538 residues at maximum length.	GO:0006811|ion transport;	GO:0005794|Golgi apparatus;GO:0000139|Golgi membrane;GO:0016021|integral component of membrane;GO:0005886|plasma membrane;GO:0009506|plasmodesma;	.	.
CsaV3_4G028960	-1.36368	2.97171	-3.31055	1.03991	PREDICTED: uncharacterized oxidoreductase At1g06690, chloroplastic-like isoform X2 [Cucumis sativus]	PREDICTED: Cucumis sativus uncharacterized oxidoreductase At1g06690, chloroplastic-like (LOC101205532), transcript variant X2, mRNA	Uncharacterized oxidoreductase At1g06690, chloroplastic	Aldo_ket_red	Aldo/keto reductase family. This family includes a number of K+ ion channel beta chain regulatory domains - these are reported to have oxidoreductase activity.	.	GO:0009507|chloroplast;GO:0009941|chloroplast envelope;GO:0009535|chloroplast thylakoid membrane;GO:0010287|plastoglobule;	GO:0016491|oxidoreductase activity;	.
CsaV3_4G029690	-2.49672	-5.02739	-1.69586	-4.19043	PREDICTED: heat shock 70 kDa protein [Cucumis sativus]	PREDICTED: Cucumis sativus heat shock 70 kDa protein (LOC101215564), mRNA	Heat shock 70 kDa protein	HSP70	Hsp70 protein. Hsp70 chaperones help to fold many proteins. Hsp70 assisted folding involves repeated cycles of substrate binding and release. Hsp70 activity is ATP dependent. Hsp70 proteins are made up of two regions: the amino terminus is the ATPase domain and the carboxyl terminus is the substrate binding region.	.	.	GO:0005524|ATP binding;	.
CsaV3_4G031250	1.93604	-1.16349	4.15835	1.06991	PREDICTED: dynamin-related protein 1C [Cucumis sativus]	PREDICTED: Cucumis sativus dynamin-related protein 1C (LOC101212826), mRNA	Dynamin-related protein 1C	Dynamin_M	Dynamin central region. This region lies between the GTPase domain, see pfam00350, and the pleckstrin homology (PH) domain, see pfam00169.	GO:0007049|cell cycle;GO:0051301|cell division;GO:0000266|mitochondrial fission;GO:0007005|mitochondrion organization;GO:0010152|pollen maturation;	GO:0005938|cell cortex;GO:0009504|cell plate;GO:0005737|cytoplasm;GO:0016020|membrane;GO:0005874|microtubule;GO:0009524|phragmoplast;GO:0005886|plasma membrane;GO:0009506|plasmodesma;	GO:0005525|GTP binding;GO:0003924|GTPase activity;GO:0008017|microtubule binding;	.
CsaV3_4G032100	-1.16785	-1.14324	-1.18432	-1.14585	PREDICTED: uncharacterized protein LOC101221044 [Cucumis sativus]	PREDICTED: Cucumis sativus uncharacterized LOC101221044 (LOC101221044), mRNA	Transcription factor HHO6	Myb_DNA-binding	Myb-like DNA-binding domain. This family contains the DNA binding domains from Myb proteins, as well as the SANT domain family.	GO:0006355|regulation of transcription, DNA-templated;GO:0006351|transcription, DNA-templated;	GO:0005634|nucleus;	GO:0003677|DNA binding;GO:0003700|transcription factor activity, sequence-specific DNA binding;	.
CsaV3_4G032430	1.05241	1.86732	-3.0652	-2.23415	hypothetical protein Csa_6G489380 [Cucumis sativus]	Cucumis melo genomic chromosome, chr_8	.	Per1	Per1-like. PER1 is required for GPI-phospholipase A2 activity and is involved in lipid remodelling of GPI-anchored proteins.	.	.	.	.
CsaV3_4G033840	-3.24102	2.19288	-4.36291	1.08078	PREDICTED: uncharacterized protein LOC101216244 [Cucumis sativus]	PREDICTED: Cucumis sativus uncharacterized LOC101216244 (LOC101216244), transcript variant X1, mRNA	.	TIR_2	TIR domain. This is a family of bacterial Toll-like receptors.	.	.	.	.
CsaV3_4G034040	1.25428	-1.5536	1.68129	-1.1126	hypothetical protein Csa_5G199270 [Cucumis sativus]	Cucumis sativus probable aquaporin PIP1-4 (PIP1-1), mRNA	Probable aquaporin PIP1-4	MIP	Major intrinsic protein. MIP (Major Intrinsic Protein) family proteins exhibit essentially two distinct types of channel properties: (1) specific water transport by the aquaporins, and (2) small neutral solutes transport, such as glycerol by the glycerol facilitators.	GO:0034220|ion transmembrane transport;GO:0009414|response to water deprivation;GO:0006833|water transport;	GO:0005887|integral component of plasma membrane;GO:0016020|membrane;GO:0005886|plasma membrane;	GO:0015250|water channel activity;	PIP; aquaporin PIP
CsaV3_4G034800	-7.45759	-4.89848	-8.9991	-6.4257	PREDICTED: transcription factor bHLH35-like [Cucumis sativus]	PREDICTED: Cucumis sativus transcription factor bHLH35-like (LOC101203107), mRNA	Transcription factor bHLH35	HLH	Helix-loop-helix DNA-binding domain.	GO:0006355|regulation of transcription, DNA-templated;GO:0006351|transcription, DNA-templated;	GO:0005634|nucleus;	GO:0003677|DNA binding;GO:0046983|protein dimerization activity;	.
CsaV3_4G036740	-1.64123	-1.88442	-1.24134	-1.46985	PREDICTED: myb family transcription factor APL [Cucumis sativus]	PREDICTED: Cucumis sativus myb family transcription factor APL (LOC101219098), mRNA	Myb family transcription factor PHL11	Myb_CC_LHEQLE	MYB-CC type transfactor, LHEQLE motif. This family is found towards the C-terminus of Myb-CC type transcription factors, and carries a highly conserved LHEQLE sequence motif.	GO:0006355|regulation of transcription, DNA-templated;GO:0006351|transcription, DNA-templated;	GO:0005634|nucleus;	GO:0003677|DNA binding;GO:0003700|transcription factor activity, sequence-specific DNA binding;	.
CsaV3_5G002670	-1.10483	3.19969	-3.05641	1.26331	PREDICTED: AP2-like ethylene-responsive transcription factor At1g16060 [Cucumis sativus]	PREDICTED: Cucumis sativus AP2-like ethylene-responsive transcription factor At1g16060 (LOC101206499), mRNA	AP2-like ethylene-responsive transcription factor At1g16060	AP2	AP2 domain. This 60 amino acid residue domain can bind to DNA and is found in transcription factor proteins.	GO:0009873|ethylene-activated signaling pathway;GO:0007275|multicellular organismal development;GO:0010187|negative regulation of seed germination;GO:1901959|positive regulation of cutin biosynthetic process;GO:0045723|positive regulation of fatty acid biosynthetic process;GO:0040008|regulation of growth;GO:0009737|response to abscisic acid;GO:0009651|response to salt stress;GO:0009414|response t…	GO:0005634|nucleus;	GO:0003677|DNA binding;GO:0003700|transcription factor activity, sequence-specific DNA binding;GO:0000981|RNA polymerase II transcription factor activity, sequence-specific DNA binding;	OVM, ANT; AP2-like factor, ANT lineage
CsaV3_5G003720	-2.01683	2.33034	-8.27661	-3.91809	PREDICTED: uncharacterized protein LOC101213420 [Cucumis sativus]	PREDICTED: Cucumis sativus uncharacterized LOC101213420 (LOC101213420), mRNA	.	DUF789	Protein of unknown function (DUF789). This family consists of several plant proteins of unknown function.	.	.	.	.
CsaV3_5G003960	-1.29695	2.17792	-1.73024	1.75929	hypothetical protein Csa_3G912950 [Cucumis sativus]	PREDICTED: Cucumis sativus bax inhibitor 1-like (LOC101210045), mRNA	Bax inhibitor 1	Bax1-I	Inhibitor of apoptosis-promoting Bax1. Programmed cell-death involves a set of Bcl-2 family proteins, some of which inhibit apoptosis (Bcl-2 and Bcl-XL) and some of which promote it (Bax and Bak). Human Bax inhibitor, BI-1, is an evolutionarily conserved integral membrane protein containing multiple membrane-spanning segments predominantly localized to intracellular membranes. It has 6-7 membrane…	GO:0006983|ER overload response;GO:0043066|negative regulation of apoptotic process;GO:0043069|negative regulation of programmed cell death;GO:0009414|response to water deprivation;GO:0000038|very long-chain fatty acid metabolic process;	GO:0005737|cytoplasm;GO:0005783|endoplasmic reticulum;GO:0005789|endoplasmic reticulum membrane;GO:0016021|integral component of membrane;GO:0005635|nuclear envelope;	.	.
CsaV3_5G004030	-2.43889	1.67978	-2.44568	1.67686	PREDICTED: uncharacterized protein LOC101212789 [Cucumis sativus]	PREDICTED: Cucumis sativus uncharacterized LOC101212789 (LOC101212789), mRNA	Natterin-3	Agglutinin	Agglutinin.	.	GO:0005576|extracellular region;	GO:0016787|hydrolase activity;	.
CsaV3_5G004240	-1.18654	1.64908	-1.68693	1.16989	PREDICTED: threonine synthase, chloroplastic [Cucumis sativus]	PREDICTED: Cucumis sativus threonine synthase, chloroplastic (LOC101208070), mRNA	Threonine synthase, chloroplastic	PALP	Pyridoxal-phosphate dependent enzyme. Members of this family are all pyridoxal-phosphate dependent enzymes. This family includes: serine dehydratase EC:4.2.1.13 P20132, threonine dehydratase EC:4.2.1.16, tryptophan synthase beta chain EC:4.2.1.20, threonine synthase EC:4.2.99.2, cysteine synthase EC:4.2.99.8 P11096, cystathionine beta-synthase EC:4.2.1.22, 1-aminocyclopropane-1-carboxylate deamin…	GO:0009088|threonine biosynthetic process;	GO:0009507|chloroplast;	GO:0030170|pyridoxal phosphate binding;GO:0004795|threonine synthase activity;	thrC; threonine synthase [EC:4.2.3.1]
CsaV3_5G004700	-1.79927	1.90866	-1.6471	2.0791	PREDICTED: allene oxide cyclase 4, chloroplastic-like isoform X2 [Cucumis sativus]	PREDICTED: Cucumis sativus allene oxide cyclase 4, chloroplastic-like (LOC101213826), transcript variant X2, mRNA	Allene oxide cyclase, chloroplastic	Allene_ox_cyc	Allene oxide cyclase. This family consists of several plant specific allene oxide cyclase proteins (EC:5.3.99.6). The allene oxide cyclase (AOC)-catalysed step in jasmonate (JA) biosynthesis is important in the wound response of tomato.	GO:0009734|auxin-activated signaling pathway;GO:0007623|circadian rhythm;GO:0050832|defense response to fungus;GO:0080186|developmental vegetative growth;GO:0009908|flower development;GO:0009864|induced systemic resistance, jasmonic acid mediated signaling pathway;GO:0009695|jasmonic acid biosynthetic process;GO:0048573|photoperiodism, flowering;GO:1900367|positive regulation of defense response …	GO:0009507|chloroplast;	GO:0046423|allene-oxide cyclase activity;	AOC; allene oxide cyclase [EC:5.3.99.6]
CsaV3_5G006200	-3.72669	-2.41088	-2.54745	-1.2056	PREDICTED: uncharacterized protein LOC101205379 [Cucumis sativus]	PREDICTED: Cucumis sativus uncharacterized LOC101205379 (LOC101205379), mRNA	.	DUF4228	Domain of unknown function (DUF4228). This domain is found in plants. The function is not known.	.	.	.	.
CsaV3_5G006290	-2.77489	3.94354	-4.04956	2.67807	PREDICTED: heat stress transcription factor A-7a isoform X1 [Cucumis sativus]	PREDICTED: Cucumis sativus heat stress transcription factor A-7a (LOC101213275), transcript variant X1, mRNA	Heat shock factor protein HSF30	HSF_DNA-bind	HSF-type DNA-binding.	GO:0006351|transcription, DNA-templated;	GO:0005634|nucleus;	GO:0003700|transcription factor activity, sequence-specific DNA binding;GO:0043565|sequence-specific DNA binding;	.
CsaV3_5G008760	2.22588	-2.41473	1.82289	-2.80287	PREDICTED: anthocyanidin 3-O-glucosyltransferase 2-like [Cucumis sativus]	PREDICTED: Cucumis sativus anthocyanidin 3-O-glucosyltransferase 2-like (LOC101216580), mRNA	Putative UDP-glucose flavonoid 3-O-glucosyltransferase 3	UDPGT	UDP-glucoronosyl and UDP-glucosyl transferase.	GO:0008152|metabolic process;	.	GO:0016758|transferase activity, transferring hexosyl groups;	.
CsaV3_5G008780	4.44157	-4.41722	3.20236	-5.65338	hypothetical protein Csa_2G005340 [Cucumis sativus]	Cucumis melo genomic chromosome, chr_5	.	DVL	DVL family. This family consists of the DVL family of proteins. In a gain-of-function genetic screen for genes that influence fruit development in Arabidopsis, DEVIL (DVL) gene was identified. DVL is a small protein and overexpression of the protein results in pleiotropic phenotypes featured by shortened stature, rounder rosette leaves, clustered inflorescences, shortened pedicles, and siliques w…	.	.	.	.
CsaV3_5G008950	-1.07	2.67048	-7.99494	-4.23974	PREDICTED: NAC domain-containing protein 2 [Cucumis sativus]	PREDICTED: Cucumis sativus NAC domain-containing protein 2 (LOC101209392), mRNA	NAC domain-containing protein 2	NAM	No apical meristem (NAM) protein. This is a family of no apical meristem (NAM) proteins these are plant development proteins. Mutations in NAM result in the failure to develop a shoot apical meristem in petunia embryos. NAM is indicated as having a role in determining positions of meristems and primordial. One member of this family NAP (NAC-like, activated by AP3/PI) is encoded by the target gene…	GO:0009788|negative regulation of abscisic acid-activated signaling pathway;GO:0009611|response to wounding;GO:0006351|transcription, DNA-templated;	GO:0005634|nucleus;	GO:0003677|DNA binding;GO:0003700|transcription factor activity, sequence-specific DNA binding;	.
CsaV3_5G010430	2.19631	4.03366	2.43611	4.28786	PREDICTED: dnaJ protein homolog [Cucumis sativus]	PREDICTED: Cucumis sativus dnaJ protein homolog (LOC101205422), mRNA	DnaJ protein homolog	DnaJ	DnaJ domain. DnaJ domains (J-domains) are associated with hsp70 heat-shock system and it is thought that this domain mediates the interaction. DnaJ-domain is therefore part of a chaperone (protein folding) system. The T-antigens, although not in Prosite are confirmed as DnaJ containing domains from literature.	GO:0006457|protein folding;GO:0009408|response to heat;	GO:0005886|plasma membrane;	GO:0005524|ATP binding;GO:0031072|heat shock protein binding;GO:0046872|metal ion binding;GO:0051082|unfolded protein binding;	.
CsaV3_5G011100	2.49019	-2.70992	3.88986	-1.30042	PREDICTED: fructose-bisphosphate aldolase 1, chloroplastic [Cucumis sativus]	PREDICTED: Cucumis sativus fructose-bisphosphate aldolase 1, chloroplastic (LOC101204323), mRNA	Fructose-bisphosphate aldolase 1, chloroplastic	Glycolytic	Fructose-bisphosphate aldolase class-I.	GO:0006094|gluconeogenesis;GO:0006096|glycolytic process;GO:0046686|response to cadmium ion;	GO:0048046|apoplast;GO:0009507|chloroplast;GO:0009941|chloroplast envelope;GO:0009570|chloroplast stroma;GO:0009534|chloroplast thylakoid;GO:0022626|cytosolic ribosome;GO:0010287|plastoglobule;GO:0009579|thylakoid;GO:0031977|thylakoid lumen;	GO:0004332|fructose-bisphosphate aldolase activity;	ALDO; fructose-bisphosphate aldolase, class I [EC:4.1.2.13]
CsaV3_5G011110	2.17956	-2.45849	3.41491	-1.2009	PREDICTED: NAC domain-containing protein 72-like isoform X2 [Cucumis sativus]	PREDICTED: Cucumis sativus NAC domain-containing protein 72-like (LOC101209056), transcript variant X2, mRNA	NAC domain-containing protein 72	NAM	No apical meristem (NAM) protein. This is a family of no apical meristem (NAM) proteins these are plant development proteins. Mutations in NAM result in the failure to develop a shoot apical meristem in petunia embryos. NAM is indicated as having a role in determining positions of meristems and primordial. One member of this family NAP (NAC-like, activated by AP3/PI) is encoded by the target gene…	GO:0006355|regulation of transcription, DNA-templated;GO:0006351|transcription, DNA-templated;	GO:0005634|nucleus;	GO:0003677|DNA binding;	.
CsaV3_5G012370	-1.98354	1.8299	-5.09596	-1.27186	PREDICTED: aspartic proteinase nepenthesin-1 [Cucumis sativus]	PREDICTED: Cucumis sativus aspartic proteinase nepenthesin-1 (LOC101203506), mRNA	Aspartyl protease AED3	TAXi_C	Xylanase inhibitor C-terminal. The N- and C-termini of the members of this family are jointly necessary for creating the catalytic pocket necessary for cleaving xylasnase. Phytopathogens produce xylanase that destroys plant cells, so its destruction through proteolysis is vital for plant-survival.	GO:0030163|protein catabolic process;GO:0006508|proteolysis;GO:0043067|regulation of programmed cell death;GO:0009627|systemic acquired resistance;	GO:0048046|apoplast;GO:0005618|cell wall;GO:0009505|plant-type cell wall;	GO:0004190|aspartic-type endopeptidase activity;GO:0000166|nucleotide binding;	.
CsaV3_5G012920	1.73671	-5.09543	5.75924	-1.04343	PREDICTED: WAT1-related protein At4g30420-like [Cucumis sativus]	PREDICTED: Cucumis sativus WAT1-related protein At4g30420-like (LOC101221252), mRNA	WAT1-related protein At4g30420	EamA	EamA-like transporter family. This family includes many hypothetical membrane proteins of unknown function. Many of the proteins contain two copies of the aligned region. The family used to be known as DUF6.	.	GO:0016021|integral component of membrane;GO:0005886|plasma membrane;	GO:0022857|transmembrane transporter activity;	.
CsaV3_5G013600	1.66711	-2.36174	2.9906	-1.02727	hypothetical protein Csa_2G360760 [Cucumis sativus]	Cucumis melo genomic chromosome, chr_3	.	Aph-1	Aph-1 protein. This family consists of several eukaryotic Aph-1 proteins.Gamma-secretase catalyses the intramembrane proteolysis of Notch, beta-amyloid precursor protein, and other substrates as part of a new signaling paradigm and as a key step in the pathogenesis of Alzheimer's disease. It is thought that the presenilin heterodimer comprises the catalytic site and that a highly glycosylated for…	.	.	.	.
CsaV3_5G018680	-2.52022	2.83816	-3.64002	1.73287	PREDICTED: NAC domain-containing protein 100 isoform X1 [Cucumis sativus]	PREDICTED: Cucumis sativus NAC domain-containing protein 100 (LOC101214698), transcript variant X1, mRNA	NAC domain-containing protein 100	NAM	No apical meristem (NAM) protein. This is a family of no apical meristem (NAM) proteins these are plant development proteins. Mutations in NAM result in the failure to develop a shoot apical meristem in petunia embryos. NAM is indicated as having a role in determining positions of meristems and primordial. One member of this family NAP (NAC-like, activated by AP3/PI) is encoded by the target gene…	GO:0006351|transcription, DNA-templated;	GO:0005634|nucleus;	GO:0003677|DNA binding;GO:0003700|transcription factor activity, sequence-specific DNA binding;	.
CsaV3_5G023170	-5.81829	6.21172	-8.36062	3.68571	PREDICTED: crocetin glucosyltransferase, chloroplastic-like [Cucumis sativus]	PREDICTED: Cucumis sativus crocetin glucosyltransferase, chloroplastic-like (LOC101213749), mRNA	Crocetin glucosyltransferase, chloroplastic	UDPGT	UDP-glucoronosyl and UDP-glucosyl transferase.	GO:0008152|metabolic process;	GO:0009507|chloroplast;	GO:0016758|transferase activity, transferring hexosyl groups;	.
CsaV3_5G026520	1.76387	2.17972	1.35458	1.78471	PREDICTED: transcriptional activator Myb-like [Cucumis sativus]	PREDICTED: Cucumis sativus transcriptional activator Myb-like (LOC101210516), mRNA	Transcription factor MYB77	Myb_DNA-binding	Myb-like DNA-binding domain. This family contains the DNA binding domains from Myb proteins, as well as the SANT domain family.	GO:0030154|cell differentiation;GO:0048527|lateral root development;GO:0010929|positive regulation of auxin mediated signaling pathway;GO:0006357|regulation of transcription from RNA polymerase II promoter;GO:0006355|regulation of transcription, DNA-templated;GO:0010200|response to chitin;GO:0009723|response to ethylene;GO:0009751|response to salicylic acid;GO:0006351|transcription, DNA-templated;	GO:0005634|nucleus;	GO:0003700|transcription factor activity, sequence-specific DNA binding;GO:0000981|RNA polymerase II transcription factor activity, sequence-specific DNA binding;GO:0043565|sequence-specific DNA binding;GO:0001135|transcription factor activity, RNA polymerase II transcription factor recruiting;GO:0044212|transcription regulatory region DNA binding;	MYBP; myb proto-oncogene protein, plant
CsaV3_5G028210	-1.15111	1.02135	-1.15553	1.0322	PREDICTED: protein LURP-one-related 17 [Cucumis sativus]	PREDICTED: Cucumis sativus protein LURP-one-related 17 (LOC101213452), mRNA	.	Tub_2	Tubby C 2. The structure of this family has been solved. It comprises a 12-stranded beta barrel with a central C-terminal alpha helix. This helix is thought to be a transmembrane helix. It is structurally similar to the C-terminal domain of the Tubby protein. In plants it plays a role in defense against pathogens.	.	.	.	.
CsaV3_5G028230	1.55111	1.44926	1.53967	1.45204	PREDICTED: uncharacterized protein LOC101209292 [Cucumis sativus]	Cucumis melo genomic chromosome, chr_3	Protein BIG GRAIN 1-like A	SPT16	FACT complex subunit (SPT16/CDC68). Proteins in this family are subunits the FACT complex. The FACT complex plays a role in transcription initiation and promotes binding of TATA-binding protein (TBP) to a TATA box in chromatin.	GO:0060918|auxin transport;GO:0009734|auxin-activated signaling pathway;GO:0010929|positive regulation of auxin mediated signaling pathway;	GO:0005886|plasma membrane;	.	.
CsaV3_5G028620	-1.35264	2.75086	-2.58578	1.53153	PREDICTED: UDP-glucose iridoid glucosyltransferase-like [Cucumis sativus]	PREDICTED: Cucumis sativus UDP-glucose iridoid glucosyltransferase-like (LOC101209577), mRNA	UDP-glucose iridoid glucosyltransferase	UDPGT	UDP-glucoronosyl and UDP-glucosyl transferase.	GO:1900994|(-)-secologanin biosynthetic process;	.	GO:0035251|UDP-glucosyltransferase activity;	.
CsaV3_5G029650	-3.75123	-3.68127	-2.40488	-2.32073	PREDICTED: protein FEZ-like [Cucumis sativus]	PREDICTED: Cucumis sativus protein FEZ-like (LOC101206181), mRNA	NAC domain-containing protein 22	NAM	No apical meristem (NAM) protein. This is a family of no apical meristem (NAM) proteins these are plant development proteins. Mutations in NAM result in the failure to develop a shoot apical meristem in petunia embryos. NAM is indicated as having a role in determining positions of meristems and primordial. One member of this family NAP (NAC-like, activated by AP3/PI) is encoded by the target gene…	GO:1901002|positive regulation of response to salt stress;GO:1902584|positive regulation of response to water deprivation;GO:0045893|positive regulation of transcription, DNA-templated;GO:0006351|transcription, DNA-templated;	GO:0005634|nucleus;	GO:0043565|sequence-specific DNA binding;	.
CsaV3_5G031190	1.34125	-2.19061	2.49649	-1.02147	hypothetical protein Csa_1G154090 [Cucumis sativus]	PREDICTED: Cucumis sativus cytochrome P450 94C1 (LOC101207724), mRNA	Cytochrome P450 94C1	p450	Cytochrome P450. Cytochrome P450s are haem-thiolate proteins involved in the oxidative degradation of various compounds. They are particularly well known for their role in the degradation of environmental toxins and mutagens. They can be divided into 4 classes, according to the method by which electrons from NAD(P)H are delivered to the catalytic site. Sequence conservation is relatively low with…	GO:0009611|response to wounding;	GO:0005789|endoplasmic reticulum membrane;GO:0016021|integral component of membrane;GO:0043231|intracellular membrane-bounded organelle;	GO:0018685|alkane 1-monooxygenase activity;GO:0020037|heme binding;GO:0005506|iron ion binding;	.
CsaV3_5G031640	-2.64471	-3.36341	3.04533	2.33825	PREDICTED: uncharacterized protein LOC101221074 [Cucumis sativus]	PREDICTED: Cucumis sativus uncharacterized LOC101221074 (LOC101221074), mRNA	.	DUF1499	Protein of unknown function (DUF1499). This family consists of several hypothetical bacterial and plant proteins of around 125 residues in length. The function of this family is unknown.	.	.	.	.
CsaV3_5G032330	-6.943	-5.64609	-5.93606	-4.62454	PREDICTED: probable xyloglucan endotransglucosylase/hydrolase protein 31 [Cucumis melo]	PREDICTED: Cucumis sativus probable xyloglucan endotransglucosylase/hydrolase protein 31 (LOC101220217), mRNA	Probable xyloglucan endotransglucosylase/hydrolase protein 32	Glyco_hydro_16	Glycosyl hydrolases family 16.	GO:0042546|cell wall biogenesis;GO:0016998|cell wall macromolecule catabolic process;GO:0071555|cell wall organization;GO:0010411|xyloglucan metabolic process;	GO:0048046|apoplast;GO:0005618|cell wall;	GO:0004553|hydrolase activity, hydrolyzing O-glycosyl compounds;GO:0016762|xyloglucan:xyloglucosyl transferase activity;	E2.4.1.207; xyloglucan:xyloglucosyl transferase [EC:2.4.1.207]
CsaV3_5G032460	2.05233	2.37153	1.77705	2.11042	PREDICTED: uncharacterized protein LOC103490394 [Cucumis melo]	Cucumis melo genomic chromosome, chr_1	.	DUF241	Arabidopsis protein of unknown function. This family represents a number of Arabidopsis proteins. Their functions are unknown.	.	.	.	.
CsaV3_5G037690	-1.6046	2.62884	-2.11575	2.12099	PREDICTED: protein TRANSPARENT TESTA 12 [Cucumis sativus]	PREDICTED: Cucumis sativus protein TRANSPARENT TESTA 12 (LOC101220883), mRNA	Protein DETOXIFICATION 29	MatE	MatE. The MatE domain	GO:0006855|drug transmembrane transport;	GO:0016021|integral component of membrane;GO:0005774|vacuolar membrane;GO:0005773|vacuole;	GO:0015297|antiporter activity;GO:0015238|drug transmembrane transporter activity;	TC.MATE, SLC47A, norM, mdtK, dinF; multidrug resistance protein, MATE family
CsaV3_5G038140	-2.22394	-4.1521	4.07837	2.16811	PREDICTED: probable membrane-associated kinase regulator 1 [Cucumis sativus]	PREDICTED: Cucumis sativus probable membrane-associated kinase regulator 1 (LOC101202734), mRNA	Probable membrane-associated kinase regulator 1	DUF4496	Domain of unknown function (DUF4496). This domain family is found in eukaryotes, and is typically between 134 and 154 amino acids in length. Proteins in this family vary in length between 264 and 772 amino acid residues.	GO:0009742|brassinosteroid mediated signaling pathway;GO:0006629|lipid metabolic process;GO:0009741|response to brassinosteroid;	GO:0005829|cytosol;GO:0005886|plasma membrane;GO:0009536|plastid;	GO:0019210|kinase inhibitor activity;	.
CsaV3_5G038650	-1.31334	-1.33579	-1.65468	-1.66238	PREDICTED: small heat shock protein, chloroplastic-like isoform X2 [Cucumis melo]	PREDICTED: Cucumis sativus small heat shock protein, chloroplastic-like (LOC101219106), transcript variant X2, mRNA	Small heat shock protein, chloroplastic	HSP20	Hsp20/alpha crystallin family.	.	GO:0009570|chloroplast stroma;	.	.
CsaV3_5G039150	1.01369	-1.41208	1.0804	-1.33143	PREDICTED: zinc finger protein CONSTANS-LIKE 6 [Cucumis sativus]	PREDICTED: Cucumis sativus zinc finger protein CONSTANS-LIKE 6 (LOC101219003), mRNA	Zinc finger protein CONSTANS-LIKE 6	CCT	CCT motif. This short motif is found in a number of plant proteins. It is rich in basic amino acids and has been called a CCT motif after Co, Col and Toc1. The CCT motif is about 45 amino acids long and contains a putative nuclear localisation signal within the second half of the CCT motif. Toc1 mutants have been identified in this region.	GO:0006355|regulation of transcription, DNA-templated;	GO:0005634|nucleus;	GO:0003700|transcription factor activity, sequence-specific DNA binding;GO:0008270|zinc ion binding;	.
CsaV3_5G039430	1.52935	2.34416	3.87493	4.69814	PREDICTED: auxin-induced protein AUX22-like [Cucumis sativus]	PREDICTED: Cucumis sativus auxin-induced protein AUX22-like (LOC101210711), mRNA	Auxin-responsive protein IAA16	AUX_IAA	AUX/IAA family. Transcription of the AUX/IAA family of genes is rapidly induced by the plant hormone auxin. Some members of this family are longer and contain an N terminal DNA binding domain. The function of this region is uncertain.	GO:0009734|auxin-activated signaling pathway;GO:0009733|response to auxin;GO:0006351|transcription, DNA-templated;	GO:0005634|nucleus;	GO:0003700|transcription factor activity, sequence-specific DNA binding;	IAA; auxin-responsive protein IAA
CsaV3_6G001520	-2.79435	1.08847	-2.79317	1.10327	PREDICTED: protein MIZU-KUSSEI 1-like [Cucumis sativus]	Cucumis melo genomic chromosome, chr_12	Protein MIZU-KUSSEI 1	DUF617	Protein of unknown function, DUF617. This family represents a conserved region in a number of uncharacterized plant proteins.	GO:0009658|chloroplast organization;GO:0010274|hydrotropism;	GO:0032541|cortical endoplasmic reticulum;GO:0005737|cytoplasm;GO:0005783|endoplasmic reticulum;GO:0005789|endoplasmic reticulum membrane;GO:0016020|membrane;	.	.
CsaV3_6G001550	-2.64783	-1.74531	-2.67922	-1.76167	PREDICTED: myb-related protein 305-like [Cucumis sativus]	PREDICTED: Cucumis sativus myb-related protein 305-like (LOC101209599), mRNA	Transcription factor JAMYB	Myb_DNA-binding	Myb-like DNA-binding domain. This family contains the DNA binding domains from Myb proteins, as well as the SANT domain family.	GO:0030154|cell differentiation;GO:0006952|defense response;GO:0006357|regulation of transcription from RNA polymerase II promoter;GO:0006351|transcription, DNA-templated;	GO:0005634|nucleus;	GO:0000981|RNA polymerase II transcription factor activity, sequence-specific DNA binding;GO:0043565|sequence-specific DNA binding;GO:0001135|transcription factor activity, RNA polymerase II transcription factor recruiting;GO:0044212|transcription regulatory region DNA binding;	MYBP; myb proto-oncogene protein, plant
CsaV3_6G001880	-2.56266	1.05481	-2.21314	1.42144	PREDICTED: cytokinin riboside 5'-monophosphate phosphoribohydrolase LOG3 [Cucumis sativus]	PREDICTED: Cucumis sativus cytokinin riboside 5'-monophosphate phosphoribohydrolase LOG3 (LOC101216571), mRNA	Cytokinin riboside 5'-monophosphate phosphoribohydrolase LOG3	Lysine_decarbox	Possible lysine decarboxylase. The members of this family share a highly conserved motif PGGXGTXXE that is probably functionally important. This family includes proteins annotated as lysine decarboxylases, although the evidence for this is not clear.	GO:0009691|cytokinin biosynthetic process;	GO:0005737|cytoplasm;GO:0005634|nucleus;	GO:0016787|hydrolase activity;	.
CsaV3_6G002150	-2.32383	1.80123	-8.8256	-4.67058	PREDICTED: NAC domain-containing protein 2-like [Cucumis sativus]	PREDICTED: Cucumis sativus NAC domain-containing protein 2-like (LOC101217461), mRNA	NAC domain-containing protein 2	NAM	No apical meristem (NAM) protein. This is a family of no apical meristem (NAM) proteins these are plant development proteins. Mutations in NAM result in the failure to develop a shoot apical meristem in petunia embryos. NAM is indicated as having a role in determining positions of meristems and primordial. One member of this family NAP (NAC-like, activated by AP3/PI) is encoded by the target gene…	GO:0009788|negative regulation of abscisic acid-activated signaling pathway;GO:0009611|response to wounding;GO:0006351|transcription, DNA-templated;	GO:0005634|nucleus;	GO:0003677|DNA binding;GO:0003700|transcription factor activity, sequence-specific DNA binding;	.
CsaV3_6G003540	1.38392	-1.89849	2.09346	-1.17442	PREDICTED: uncharacterized protein LOC101213914 [Cucumis sativus]	PREDICTED: Cucumis sativus uncharacterized LOC101213914 (LOC101213914), mRNA	Natterin-3	Agglutinin	Agglutinin.	.	GO:0005576|extracellular region;	GO:0016787|hydrolase activity;	.
CsaV3_6G003670	1.59605	13.5207	-10.3442	1.5892	hypothetical protein Csa_6G366250 [Cucumis sativus]	PREDICTED: Cucumis sativus UDP-glycosyltransferase 74E2-like (LOC101202851), mRNA	UDP-glycosyltransferase 74E2	UDPGT	UDP-glucoronosyl and UDP-glucosyl transferase.	GO:0071475|cellular hyperosmotic salinity response;GO:0071215|cellular response to abscisic acid stimulus;GO:0070301|cellular response to hydrogen peroxide;GO:0042631|cellular response to water deprivation;GO:0080024|indolebutyric acid metabolic process;GO:0080167|response to karrikin;GO:0010016|shoot system morphogenesis;	GO:0043231|intracellular membrane-bounded organelle;	GO:0052638|indole-3-butyrate beta-glucosyltransferase activity;GO:0080043|quercetin 3-O-glucosyltransferase activity;GO:0080044|quercetin 7-O-glucosyltransferase activity;GO:0035251|UDP-glucosyltransferase activity;	.
CsaV3_6G005100	-3.48581	-5.93189	-1.13881	-3.5708	PREDICTED: AT-hook motif nuclear-localized protein 17 [Cucumis sativus]	PREDICTED: Cucumis sativus AT-hook motif nuclear-localized protein 17 (LOC101203998), mRNA	AT-hook motif nuclear-localized protein 17	DUF296	Domain of unknown function (DUF296). This putative domain is found in proteins that contain AT-hook motifs pfam02178, which strongly suggests a DNA-binding function for the proteins as a whole. There are three highly conserved histidine residues, eg at 117, 119 and 133 in Reut_B5223, which should be a structurally conserved metal-binding unit, based on structural comparison with known metal-bindi…	GO:0006351|transcription, DNA-templated;	GO:0005634|nucleus;	GO:0003680|AT DNA binding;GO:0003700|transcription factor activity, sequence-specific DNA binding;	.
CsaV3_6G006100	-3.1923	1.15511	-3.04383	1.31523	PREDICTED: transcription factor bHLH128 [Cucumis sativus]	PREDICTED: Cucumis sativus transcription factor bHLH128 (LOC101205392), mRNA	Transcription factor bHLH128	HLH	Helix-loop-helix DNA-binding domain.	GO:0010119|regulation of stomatal movement;GO:0006355|regulation of transcription, DNA-templated;GO:0006366|transcription from RNA polymerase II promoter;	GO:0005829|cytosol;GO:0005634|nucleus;	GO:0001046|core promoter sequence-specific DNA binding;GO:0003700|transcription factor activity, sequence-specific DNA binding;GO:0046983|protein dimerization activity;GO:0044212|transcription regulatory region DNA binding;GO:0001228|transcriptional activator activity, RNA polymerase II transcription regulatory region sequence-specific binding;	.
CsaV3_6G006120	3.22802	-1.86658	3.49575	-1.58084	PREDICTED: probable WRKY transcription factor 75 [Cucumis melo]	PREDICTED: Cucumis melo probable WRKY transcription factor 75 (LOC103491801), mRNA	Probable WRKY transcription factor 75	WRKY	WRKY DNA -binding domain.	GO:0010055|atrichoblast differentiation;GO:0048527|lateral root development;GO:0000122|negative regulation of transcription from RNA polymerase II promoter;GO:0043620|regulation of DNA-templated transcription in response to stress;GO:0032107|regulation of response to nutrient levels;GO:0006351|transcription, DNA-templated;	GO:0005634|nucleus;	GO:0003700|transcription factor activity, sequence-specific DNA binding;GO:0000978|RNA polymerase II core promoter proximal region sequence-specific DNA binding;GO:0044212|transcription regulatory region DNA binding;	.
CsaV3_6G006160	1.31129	1.76708	-1.89106	-1.42319	PREDICTED: protein NRT1/ PTR FAMILY 4.4 [Cucumis sativus]	PREDICTED: Cucumis sativus protein NRT1/ PTR FAMILY 4.4 (LOC101221996), mRNA	Protein NRT1/ PTR FAMILY 4.4	PTR2	POT family. The POT (proton-dependent oligopeptide transport) family all appear to be proton dependent transporters.	.	GO:0016021|integral component of membrane;GO:0005886|plasma membrane;	GO:0022857|transmembrane transporter activity;	.
CsaV3_6G006210	-2.92336	-2.47986	-2.64878	-2.18858	hypothetical protein Csa_7G037600 [Cucumis sativus]	PREDICTED: Cucumis melo cold and drought-regulated protein CORA-like (LOC103495657), mRNA	.	Herpes_BMRF2	Herpesvirus BMRF2 protein.	.	.	.	.
CsaV3_6G006880	1.47933	-2.98293	3.31763	-1.12862	hypothetical protein Csa_5G564290 [Cucumis sativus]	PREDICTED: Cucumis sativus probable RNA-dependent RNA polymerase 1 (LOC101213473), mRNA	RNA-dependent RNA polymerase 1	RdRP	RNA dependent RNA polymerase. This family of proteins are eukaryotic RNA dependent RNA polymerases. These proteins are involved in post transcriptional gene silencing where they are thought to amplify dsRNA templates.	GO:0006952|defense response;GO:0060148|positive regulation of posttranscriptional gene silencing;GO:0030422|production of siRNA involved in RNA interference;GO:0009751|response to salicylic acid;GO:0009615|response to virus;GO:0010025|wax biosynthetic process;	.	GO:0003723|RNA binding;GO:0003968|RNA-directed RNA polymerase activity;	RDR, RDRP; RNA-dependent RNA polymerase [EC:2.7.7.48]
CsaV3_6G006900	1.00528	-3.62869	3.27063	-1.35032	PREDICTED: nigrin b-like [Cucumis sativus]	PREDICTED: Cucumis sativus nigrin b-like (LOC101206283), mRNA	Seed lectin (Fragments)	RIP	Ribosome inactivating protein.	GO:0017148|negative regulation of translation;	.	GO:0030246|carbohydrate binding;GO:0030598|rRNA N-glycosylase activity;	.
CsaV3_6G006930	-3.81047	-3.80313	1.01415	1.03356	uncharacterized protein LOC101221335 precursor [Cucumis sativus]	Cucumis sativus nigrin b-like (XSP30), mRNA	Nigrin b	Ricin_B_lectin	Ricin-type beta-trefoil lectin domain.	GO:0006952|defense response;GO:0017148|negative regulation of translation;	.	GO:0030246|carbohydrate binding;GO:0030598|rRNA N-glycosylase activity;	.
CsaV3_6G009290	1.21157	1.33307	-1.46391	-1.32836	PREDICTED: ethylene-responsive transcription factor TINY-like [Cucumis sativus]	PREDICTED: Cucumis sativus ethylene-responsive transcription factor TINY-like (LOC101219745), mRNA	Dehydration-responsive element-binding protein 3	AP2	AP2 domain. This 60 amino acid residue domain can bind to DNA and is found in transcription factor proteins.	GO:0009873|ethylene-activated signaling pathway;GO:0045893|positive regulation of transcription, DNA-templated;GO:0006351|transcription, DNA-templated;	GO:0005634|nucleus;	GO:0003700|transcription factor activity, sequence-specific DNA binding;GO:0043565|sequence-specific DNA binding;	EREBP; EREBP-like factor
CsaV3_6G009390	-1.66508	2.81303	-2.79	1.71224	PREDICTED: mitogen-activated protein kinase kinase kinase NPK1 [Cucumis sativus]	PREDICTED: Cucumis sativus mitogen-activated protein kinase kinase kinase NPK1 (LOC101203251), mRNA	Mitogen-activated protein kinase kinase kinase 17	Pkinase	Protein kinase domain.	GO:0009738|abscisic acid-activated signaling pathway;GO:0032147|activation of protein kinase activity;GO:0007346|regulation of mitotic cell cycle;GO:0009737|response to abscisic acid;GO:0006970|response to osmotic stress;GO:0023014|signal transduction by protein phosphorylation;GO:0031098|stress-activated protein kinase signaling cascade;	GO:0005737|cytoplasm;GO:0005634|nucleus;	GO:0005524|ATP binding;GO:0004709|MAP kinase kinase kinase activity;GO:0004674|protein serine/threonine kinase activity;	.
CsaV3_6G012240	2.44023	3.67668	-3.49975	-2.25633	PREDICTED: AP2-like ethylene-responsive transcription factor ANT [Cucumis sativus]	PREDICTED: Cucumis sativus AP2-like ethylene-responsive transcription factor ANT (LOC101212797), mRNA	AP2-like ethylene-responsive transcription factor CRL5	AP2	AP2 domain. This 60 amino acid residue domain can bind to DNA and is found in transcription factor proteins.	GO:0048830|adventitious root development;GO:0080037|negative regulation of cytokinin-activated signaling pathway;GO:0006351|transcription, DNA-templated;	GO:0005634|nucleus;	GO:0003677|DNA binding;GO:0003700|transcription factor activity, sequence-specific DNA binding;	.
CsaV3_6G014030	-1.66251	1.63718	-4.52847	-1.21644	PREDICTED: acid phosphatase 1-like [Cucumis sativus]	PREDICTED: Cucumis sativus acid phosphatase 1-like (LOC101211589), mRNA	Acid phosphatase 1	Acid_phosphat_B	HAD superfamily, subfamily IIIB (Acid phosphatase). This family proteins includes acid phosphatases and a number of vegetative storage proteins.	.	.	GO:0003993|acid phosphatase activity;	.
CsaV3_6G014280	1.31756	-2.87793	2.94092	-1.23883	PREDICTED: uncharacterized protein At1g66480 [Cucumis sativus]	PREDICTED: Cucumis sativus uncharacterized protein At1g66480 (LOC101209526), mRNA	Uncharacterized protein At1g66480	DUF4228	Domain of unknown function (DUF4228). This domain is found in plants. The function is not known.	.	GO:0005886|plasma membrane;	.	.
CsaV3_6G014290	-3.44457	1.02613	-2.0088	2.47717	PREDICTED: uncharacterized protein LOC101220122 [Cucumis sativus]	PREDICTED: Cucumis sativus uncharacterized LOC101220122 (LOC101220122), mRNA	.	tRNA_anti_2	OB-fold nucleic acid binding domain. This family contains OB-fold domains that bind to nucleic acids.	.	.	.	.
CsaV3_6G016000	-2.01549	1.05709	-1.92104	1.16978	PREDICTED: uncharacterized protein LOC101207081 [Cucumis sativus]	PREDICTED: Cucumis sativus uncharacterized LOC101207081 (LOC101207081), mRNA	.	DNA_pol_B	DNA polymerase family B. This region of DNA polymerase B appears to consist of more than one structural domain, possibly including elongation, DNA-binding and dNTP binding activities.	.	.	.	.
CsaV3_6G017030	-3.96527	-1.01413	-4.35822	-1.39309	PREDICTED: early nodulin-like protein 2 [Cucumis sativus]	PREDICTED: Cucumis sativus hypothetical protein (LOC101207314), mRNA	Cucumber peeling cupredoxin	Cu_bind_like	Plastocyanin-like domain. This family represents a domain found in flowering plants related to the copper binding protein plastocyanin. Some members of this family may not bind copper due to the lack of key residues.	.	.	GO:0009055|electron carrier activity;GO:0046872|metal ion binding;	.
CsaV3_6G017040	-2.63467	-1.03223	-2.88288	-1.26684	.	Cucumis melo genomic chromosome, chr_11	.	zf-TAZ	TAZ zinc finger. The TAZ2 domain of CBP binds to other transcription factors such as the p53 tumor suppressor protein, E1A oncoprotein, MyoD, and GATA-1. The zinc coordinating motif that is necessary for binding to target DNA sequences consists of HCCC.	.	.	.	.
CsaV3_6G021740	-2.72481	1.04249	-2.59063	1.19551	hypothetical protein Csa_7G023940 [Cucumis sativus]	Cucumis melo genomic chromosome, chr_1	.	DUF241	Arabidopsis protein of unknown function. This family represents a number of Arabidopsis proteins. Their functions are unknown.	.	.	.	.
CsaV3_6G022540	-1.92422	-1.14972	-2.75825	-1.96641	PREDICTED: uncharacterized protein LOC101214990 [Cucumis sativus]	PREDICTED: Cucumis sativus hypothetical protein (LOC101214990), mRNA	.	DUF506	Protein of unknown function (DUF506). Family of uncharacterized plant proteins.	.	.	.	.
CsaV3_6G030910	-1.32093	-1.18829	-1.66666	-1.52033	PREDICTED: 22.0 kDa class IV heat shock protein-like [Cucumis sativus]	PREDICTED: Cucumis sativus 22.0 kDa class IV heat shock protein-like (LOC101211633), mRNA	22.7 kDa class IV heat shock protein	HSP20	Hsp20/alpha crystallin family.	.	GO:0005788|endoplasmic reticulum lumen;	.	.
CsaV3_6G031030	-4.18852	4.53166	-7.09986	1.63712	hypothetical protein Csa_2G020860 [Cucumis sativus]	PREDICTED: Cucumis sativus toll/interleukin-1 receptor-like protein (LOC101210095), transcript variant X2, mRNA	.	DUF371	Domain of unknown function (DUF371). Archaeal domain of unknown function.	.	.	.	.
CsaV3_6G032000	1.26472	1.78792	1.1244	1.66098	.	Cucumis melo genomic chromosome, chr_11	.	Cystatin	Cystatin domain. Very diverse family. Attempts to define separate sub-families failed. Typically, either the N-terminal or C-terminal end is very divergent. But splitting into two domains would make very short families. pfam00666 are related to this family but have not been included.	.	.	.	.
CsaV3_6G032370	1.50541	1.52635	-1.98157	-1.93939	PREDICTED: ethylene-responsive transcription factor 1B [Cucumis sativus]	PREDICTED: Cucumis sativus ethylene-responsive transcription factor 1B (LOC101210326), mRNA	Ethylene-responsive transcription factor 1B	AP2	AP2 domain. This 60 amino acid residue domain can bind to DNA and is found in transcription factor proteins.	GO:0006952|defense response;GO:0009873|ethylene-activated signaling pathway;GO:0009867|jasmonic acid mediated signaling pathway;GO:0006351|transcription, DNA-templated;	GO:0005634|nucleus;	GO:0003677|DNA binding;GO:0003700|transcription factor activity, sequence-specific DNA binding;	ERF1; ethylene-responsive transcription factor 1
CsaV3_6G034250	1.47377	-2.51256	2.31761	-1.65422	PREDICTED: heat shock cognate 70 kDa protein [Cucumis sativus]	PREDICTED: Cucumis sativus heat shock cognate 70 kDa protein (LOC101211905), mRNA	Heat shock cognate 70 kDa protein	HSP70	Hsp70 protein. Hsp70 chaperones help to fold many proteins. Hsp70 assisted folding involves repeated cycles of substrate binding and release. Hsp70 activity is ATP dependent. Hsp70 proteins are made up of two regions: the amino terminus is the ATPase domain and the carboxyl terminus is the substrate binding region.	.	.	GO:0005524|ATP binding;	.
CsaV3_6G036780	-1.29706	-1.31292	-1.64209	-1.6433	PREDICTED: nigrin b-like [Cucumis sativus]	PREDICTED: Cucumis sativus nigrin b-like (LOC101219752), mRNA	Nigrin b	Ricin_B_lectin	Ricin-type beta-trefoil lectin domain.	GO:0006952|defense response;GO:0017148|negative regulation of translation;	.	GO:0030246|carbohydrate binding;GO:0030598|rRNA N-glycosylase activity;	.
CsaV3_6G037010	-2.72328	1.09416	-2.69457	1.14025	PREDICTED: probable N-acetyltransferase HLS1 [Cucumis sativus]	PREDICTED: Cucumis sativus probable N-acetyltransferase HLS1 (LOC101217889), mRNA	Probable N-acetyltransferase HLS1	Acetyltransf_1	Acetyltransferase (GNAT) family. This family contains proteins with N-acetyltransferase functions such as Elp3-related proteins.	GO:0009734|auxin-activated signaling pathway;GO:0009640|photomorphogenesis;GO:0006473|protein acetylation;GO:0040008|regulation of growth;GO:0009723|response to ethylene;GO:0009826|unidimensional cell growth;	.	GO:0008080|N-acetyltransferase activity;GO:0016747|transferase activity, transferring acyl groups other than amino-acyl groups;	.
CsaV3_6G037570	-1.64969	2.17676	-2.21418	1.62295	PREDICTED: TMV resistance protein N-like [Cucumis melo]	Cucumis melo genomic chromosome, chr_5	.	LRR_8	Leucine rich repeat.	.	.	.	.
CsaV3_6G037720	-3.48122	1.14288	-3.14998	1.4861	PREDICTED: 26.5 kDa heat shock protein, mitochondrial [Cucumis sativus]	PREDICTED: Cucumis sativus 26.5 kDa heat shock protein, mitochondrial (LOC101210969), mRNA	26.5 kDa heat shock protein, mitochondrial	HSP20	Hsp20/alpha crystallin family.	GO:0009408|response to heat;GO:0009644|response to high light intensity;GO:0042542|response to hydrogen peroxide;	GO:0005739|mitochondrion;	.	HSP20; HSP20 family protein
CsaV3_6G038030	-2.15846	1.40138	-1.47415	2.10283	hypothetical protein Csa_2G176690 [Cucumis sativus]	Cucumis sativus proline-rich protein (PRP1), mRNA	.	DUF3159	Protein of unknown function (DUF3159). Some members in this family of proteins with unknown function are annotated as membrane proteins however this cannot be confirmed. Currently this family of proteins has no known function.	.	.	.	.
CsaV3_6G038040	-4.14446	-1.40321	-1.03926	1.71057	PREDICTED: peroxidase 2-like [Cucumis sativus]	PREDICTED: Cucumis sativus peroxidase 2-like (LOC101212230), mRNA	Peroxidase 2 (Fragment)	peroxidase	Peroxidase.	GO:0042744|hydrogen peroxide catabolic process;GO:0006979|response to oxidative stress;	.	GO:0020037|heme binding;GO:0046872|metal ion binding;GO:0004601|peroxidase activity;	.
CsaV3_6G039090	-1.77904	-5.32354	1.06338	-2.4702	PREDICTED: LOB domain-containing protein 41-like [Cucumis sativus]	PREDICTED: Cucumis sativus LOB domain-containing protein 41-like (LOC101219232), mRNA	LOB domain-containing protein 41	DUF260	Protein of unknown function DUF260.	GO:0006355|regulation of transcription, DNA-templated;	.	.	.
CsaV3_6G039310	-3.4426	-1.83304	-3.33122	-1.70708	PREDICTED: heat shock protein 83 [Cucumis sativus]	PREDICTED: Cucumis sativus heat shock protein 83 (LOC101210914), mRNA	Heat shock protein 83	HSP90	Hsp90 protein.	GO:0006457|protein folding;GO:0006950|response to stress;	GO:0005737|cytoplasm;	GO:0005524|ATP binding;GO:0051082|unfolded protein binding;	htpG, HSP90A; molecular chaperone HtpG
CsaV3_6G039600	1.44389	-3.6414	3.4777	-1.59355	SAUR family protein [Cucumis sativus]	Cucumis melo genomic chromosome, chr_8	Auxin-induced protein 6B	Auxin_inducible	Auxin responsive protein. This family consists of the protein products of the ARG7 auxin responsive genes family none of which have any identified functional role.	GO:0009734|auxin-activated signaling pathway;	.	.	.
CsaV3_6G041910	2.15362	2.20289	1.14627	1.21225	hypothetical protein Csa_6G516990 [Cucumis sativus]	Cucumis melo genomic chromosome, chr_8	.	Tyrosinase	Common central domain of tyrosinase. This family also contains polyphenol oxidases and some hemocyanins. Binds two copper ions via two sets of three histidines. This family is related to pfam00372.	.	.	.	.
CsaV3_6G042110	-4.99412	-2.49099	-4.17004	-1.64562	PREDICTED: protein TIFY 10A [Cucumis sativus]	PREDICTED: Cucumis sativus protein TIFY 10A (LOC101212154), mRNA	Protein TIFY 10b	tify	tify domain. This short possible domain is found in a variety of plant transcription factors that contain GATA domains as well as other motifs. Although previously known as the Zim domain this is now called the tify domain after its most conserved amino acids. TIFY proteins can be further classified into two groups depending on the presence (group I) or absence (group II) of a C2C2-GATA domain. F…	GO:1903507|negative regulation of nucleic acid-templated transcription;GO:0031347|regulation of defense response;GO:2000022|regulation of jasmonic acid mediated signaling pathway;GO:0006355|regulation of transcription, DNA-templated;GO:0009611|response to wounding;GO:0006351|transcription, DNA-templated;	GO:0005634|nucleus;	GO:0003714|transcription corepressor activity;	JAZ; jasmonate ZIM domain-containing protein
CsaV3_6G042740	-1.13984	-1.41632	-1.86519	-2.12735	PREDICTED: early light-induced protein 1, chloroplastic [Cucumis sativus]	PREDICTED: Cucumis sativus early light-induced protein 1, chloroplastic (LOC101222770), mRNA	Early light-induced protein 1, chloroplastic	Chloroa_b-bind	Chlorophyll A-B binding protein.	GO:0071483|cellular response to blue light;GO:0071490|cellular response to far red light;GO:0034605|cellular response to heat;GO:0071486|cellular response to high light intensity;GO:0071491|cellular response to red light;GO:0071492|cellular response to UV-A;GO:0010117|photoprotection;GO:0015979|photosynthesis;GO:0010030|positive regulation of seed germination;GO:0010380|regulation of chlorophyll …	GO:0009535|chloroplast thylakoid membrane;GO:0016021|integral component of membrane;GO:0009522|photosystem I;GO:0009523|photosystem II;	.	.
CsaV3_6G043720	-7.64982	-1.96955	-8.5374	-2.8542	PREDICTED: jasmonate O-methyltransferase [Cucumis sativus]	PREDICTED: Cucumis sativus jasmonate O-methyltransferase (LOC101220850), mRNA	Jasmonate O-methyltransferase	Methyltransf_7	SAM dependent carboxyl methyltransferase. This family of plant methyltransferases contains enzymes that act on a variety of substrates including salicylic acid, jasmonic acid and 7-Methylxanthine. Caffeine is synthesized through sequential three-step methylation of xanthine derivatives at positions 7-N, 3-N, and 1-N. The protein 7-methylxanthine methyltransferase (designated as CaMXMT) catalyses …	GO:0009694|jasmonic acid metabolic process;GO:0031408|oxylipin biosynthetic process;GO:0009611|response to wounding;	GO:0005737|cytoplasm;GO:0005634|nucleus;	GO:0030795|jasmonate O-methyltransferase activity;	E2.1.1.141; jasmonate O-methyltransferase [EC:2.1.1.141]
CsaV3_6G045630	-9.62304	-5.21838	-6.87893	-2.45692	PREDICTED: probable LRR receptor-like serine/threonine-protein kinase At1g14390 [Cucumis sativus]	PREDICTED: Cucumis sativus probable LRR receptor-like serine/threonine-protein kinase At1g14390 (LOC101222534), mRNA	Probable LRR receptor-like serine/threonine-protein kinase At1g14390	Pkinase	Protein kinase domain.	.	GO:0016021|integral component of membrane;	GO:0005524|ATP binding;GO:0004674|protein serine/threonine kinase activity;	.
CsaV3_6G047720	4.89456	1.29006	2.12019	-1.4621	PREDICTED: universal stress protein A-like protein [Cucumis sativus]	PREDICTED: Cucumis sativus universal stress protein A-like protein (LOC101221182), mRNA	Universal stress protein PHOS32	Usp	Universal stress protein family. The universal stress protein UspA is a small cytoplasmic bacterial protein whose expression is enhanced when the cell is exposed to stress agents. UspA enhances the rate of cell survival during prolonged exposure to such conditions, and may provide a general "stress endurance" activity. The crystal structure of Haemophilus influenzae UspA reveals an alpha/beta fol…	GO:0002238|response to molecule of fungal origin;GO:0006950|response to stress;	GO:0009507|chloroplast;GO:0005829|cytosol;GO:0005634|nucleus;GO:0005886|plasma membrane;	GO:0005524|ATP binding;	.
CsaV3_6G049560	2.47923	-2.46299	2.95075	-1.97368	PREDICTED: methionine gamma-lyase-like [Cucumis sativus]	PREDICTED: Cucumis sativus methionine gamma-lyase-like (LOC101214172), mRNA	Methionine gamma-lyase	Cys_Met_Meta_PP	Cys/Met metabolizm PLP-dependent enzyme. This family includes enzymes involved in cysteine and methionine metabolizm. The following are members: Cystathionine gamma-lyase, Cystathionine gamma-synthase, Cystathionine beta-lyase, Methionine gamma-lyase, OAH/OAS sulfhydrylase, O-succinylhomoserine sulfhydrylase All of these members participate is slightly different reactions. All these enzymes use P…	GO:0071266|'de novo' L-methionine biosynthetic process;GO:0009970|cellular response to sulfate starvation;GO:0042631|cellular response to water deprivation;GO:0019343|cysteine biosynthetic process via cystathionine;GO:0019458|methionine catabolic process via 2-oxobutanoate;GO:0051289|protein homotetramerization;GO:0019346|transsulfuration;	GO:0005829|cytosol;	GO:0004123|cystathionine gamma-lyase activity;GO:0003962|cystathionine gamma-synthase activity;GO:0018826|methionine gamma-lyase activity;GO:0030170|pyridoxal phosphate binding;	E4.4.1.11; methionine-gamma-lyase [EC:4.4.1.11]
CsaV3_6G049780	1.94928	-1.84354	2.17879	-1.59766	hypothetical protein Csa_1G154080 [Cucumis sativus]	.	.	PX	PX domain. PX domains bind to phosphoinositides.	.	.	.	.
CsaV3_7G001570	1.28127	1.1712	2.23067	2.13386	PREDICTED: WAT1-related protein At5g64700-like [Cucumis sativus]	PREDICTED: Cucumis sativus WAT1-related protein At5g64700-like (LOC101206554), mRNA	WAT1-related protein At5g64700	EamA	EamA-like transporter family. This family includes many hypothetical membrane proteins of unknown function. Many of the proteins contain two copies of the aligned region. The family used to be known as DUF6.	.	GO:0016021|integral component of membrane;GO:0005886|plasma membrane;	GO:0022857|transmembrane transporter activity;	.
CsaV3_7G001640	1.33189	1.93203	1.53888	2.15293	PREDICTED: sugar transporter ERD6-like 16 isoform X1 [Cucumis sativus]	PREDICTED: Cucumis sativus sugar transporter ERD6-like 16 (LOC101216286), transcript variant X1, mRNA	Sugar transporter ERD6-like 16	Sugar_tr	Sugar (and other) transporter.	GO:0046323|glucose import;	GO:0016021|integral component of membrane;	GO:0005351|sugar:proton symporter activity;GO:0005355|glucose transmembrane transporter activity;	.
CsaV3_7G001680	1.70399	1.09085	1.60419	1.00528	PREDICTED: uncharacterized protein LOC105435471 [Cucumis sativus]	PREDICTED: Cucumis sativus uncharacterized LOC105435471 (LOC105435471), mRNA	.	DSL	Delta serrate ligand.	.	.	.	.
CsaV3_7G002960	1.53818	1.39483	-1.73713	-1.86298	PREDICTED: ethylene-responsive transcription factor 2 [Cucumis sativus]	PREDICTED: Cucumis sativus ethylene-responsive transcription factor 2 (LOC101203663), mRNA	Ethylene-responsive transcription factor 1A	AP2	AP2 domain. This 60 amino acid residue domain can bind to DNA and is found in transcription factor proteins.	GO:0051301|cell division;GO:0006952|defense response;GO:0009873|ethylene-activated signaling pathway;GO:0010087|phloem or xylem histogenesis;GO:0010200|response to chitin;GO:0006351|transcription, DNA-templated;	GO:0005634|nucleus;	GO:0003677|DNA binding;GO:0003700|transcription factor activity, sequence-specific DNA binding;	EREBP; EREBP-like factor
CsaV3_7G003260	-7.93588	-4.11469	-2.38871	1.43975	PREDICTED: protein LIGHT-DEPENDENT SHORT HYPOCOTYLS 5-like isoform X1 [Cucumis melo]	Cucumis melo genomic chromosome, chr_12	Protein LIGHT-DEPENDENT SHORT HYPOCOTYLS 6	DUF640	Protein of unknown function (DUF640). This family represents a conserved region found in plant proteins including Resistance protein-like protein.	GO:0009299|mRNA transcription;GO:0007275|multicellular organismal development;GO:0006355|regulation of transcription, DNA-templated;GO:0009416|response to light stimulus;	GO:0005634|nucleus;	GO:0003677|DNA binding;	.
CsaV3_7G003820	-1.45778	-1.5611	-2.24851	-2.33684	PREDICTED: uncharacterized protein LOC101222779 [Cucumis sativus]	PREDICTED: Cucumis sativus uncharacterized LOC101222779 (LOC101222779), mRNA	.	DUF3774	Wound-induced protein. This family of proteins is found in eukaryotes. Proteins in this family are typically between 81 and 97 amino acids in length. The proteins in the family are often annotated as wound-induced proteins however there is little accompanying literature to confirm this.	.	.	.	.
CsaV3_7G003920	-4.13683	1.02601	-3.94936	1.22537	hypothetical protein Csa_5G212610 [Cucumis sativus]	PREDICTED: Cucumis sativus multiple inositol polyphosphate phosphatase 1-like (LOC101205760), mRNA	Multiple inositol polyphosphate phosphatase 1	His_Phos_2	Histidine phosphatase superfamily (branch 2). The histidine phosphatase superfamily is so named because catalysis centres on a conserved His residue that is transiently phosphorylated during the catalytic cycle. Other conserved residues contribute to a 'phosphate pocket' and interact with the phospho group of substrate before, during and after its transfer to the His residue. Structure and sequen…	GO:0006007|glucose catabolic process;	GO:0005829|cytosol;GO:0016021|integral component of membrane;	GO:0003993|acid phosphatase activity;GO:0034417|bisphosphoglycerate 3-phosphatase activity;GO:0034416|bisphosphoglycerate phosphatase activity;GO:0052826|inositol hexakisphosphate 2-phosphatase activity;GO:0052745|inositol phosphate phosphatase activity;	MINPP1; multiple inositol-polyphosphate phosphatase / 2,3-bisphosphoglycerate 3-phosphatase [EC:3.1.3.62 3.1.3.80]
CsaV3_7G004100	2.19577	-1.41704	2.27316	-1.32398	PREDICTED: 18.1 kDa class I heat shock protein-like [Cucumis sativus]	PREDICTED: Cucumis sativus 18.1 kDa class I heat shock protein-like (LOC101211939), mRNA	18.1 kDa class I heat shock protein	HSP20	Hsp20/alpha crystallin family.	GO:0010286|heat acclimation;GO:0009408|response to heat;GO:0009644|response to high light intensity;GO:0042542|response to hydrogen peroxide;	GO:0005737|cytoplasm;	.	HSP20; HSP20 family protein
CsaV3_7G004390	-2.64795	-1.34516	-3.0073	-1.69177	PREDICTED: transcription factor TCP18-like [Cucumis sativus]	PREDICTED: Cucumis sativus transcription factor TCP18-like (LOC105434786), mRNA	Transcription factor TCP18	TCP	TCP family transcription factor. This is a family of TCP plant transcription factors. TCP proteins were named after the first characterized members (TB1, CYC and PCFs) and they are involved in multiple developmental control pathways. This region contains a DNA binding basic-Helix-Loop-Helix (bHLP) structure.	GO:2000032|regulation of secondary shoot formation;GO:0006355|regulation of transcription, DNA-templated;GO:0010223|secondary shoot formation;GO:0006351|transcription, DNA-templated;	GO:0005634|nucleus;	GO:0003677|DNA binding;GO:0003700|transcription factor activity, sequence-specific DNA binding;	.
CsaV3_7G008590	-2.71386	1.02904	-2.32071	1.43594	PREDICTED: E3 ubiquitin-protein ligase PUB23-like [Cucumis sativus]	PREDICTED: Cucumis sativus E3 ubiquitin-protein ligase PUB23-like (LOC101208445), mRNA	E3 ubiquitin-protein ligase PUB23	U-box	U-box domain. This domain is related to the Ring finger pfam00097 but lacks the zinc binding residues.	GO:0006952|defense response;GO:0051865|protein autoubiquitination;GO:0016567|protein ubiquitination;GO:0010200|response to chitin;GO:0009414|response to water deprivation;	GO:0005829|cytosol;	GO:0004842|ubiquitin-protein transferase activity;	.
CsaV3_7G008830	-1.1497	-1.17586	-1.35161	-1.36358	probable galactinol--sucrose galactosyltransferase 2-like [Cucumis sativus]	Cucumis sativus probable galactinol--sucrose galactosyltransferase 2-like (AGA2), mRNA	Probable galactinol--sucrose galactosyltransferase 2	Raffinose_syn	Raffinose synthase or seed imbibition protein Sip1. This family consists of several raffinose synthase proteins, also known as seed imbibition (Sip1) proteins. Raffinose (O-alpha- D-galactopyranosyl- (1-->6)- O-alpha- D-glucopyranosyl-(1<-->2)- O-beta- D-fructofuranoside) is a widespread oligosaccharide in plant seeds and other tissues. Raffinose synthase (EC:2.4.1.82) is the key enzyme that chan…	GO:0034484|raffinose catabolic process;GO:0080167|response to karrikin;GO:0006979|response to oxidative stress;	GO:0009506|plasmodesma;	GO:0052692|raffinose alpha-galactosidase activity;GO:0016757|transferase activity, transferring glycosyl groups;	E2.4.1.82; raffinose synthase [EC:2.4.1.82]
CsaV3_7G021880	-2.1055	-2.17057	-1.68615	-1.73709	PREDICTED: bidirectional sugar transporter SWEET10 [Cucumis sativus]	PREDICTED: Cucumis sativus bidirectional sugar transporter SWEET10 (LOC101210005), mRNA	Bidirectional sugar transporter SWEET10	MtN3_slv	Sugar efflux transporter for intercellular exchange. This family includes proteins such as drosophila saliva, MtN3 involved in root nodule development and a protein involved in activation and expression of recombination activation genes (RAGs). Although the molecular function of these proteins is unknown, they are almost certainly transmembrane proteins. This family contains a region of two trans…	GO:0015770|sucrose transport;	GO:0016021|integral component of membrane;GO:0005887|integral component of plasma membrane;	GO:0008515|sucrose transmembrane transporter activity;GO:0051119|sugar transmembrane transporter activity;	SLC50A, SWEET; solute carrier family 50 (sugar transporter)
CsaV3_7G022070	-3.18827	2.61884	-4.68688	1.13056	PREDICTED: ovarian cancer-associated gene 2 protein homolog [Cucumis sativus]	PREDICTED: Cucumis sativus ovarian cancer-associated gene 2 protein homolog (LOC101217630), mRNA	Esterase OVCA2	FSH1	Serine hydrolase (FSH1). This is a family of serine hydrolases.	GO:0032526|response to retinoic acid;	GO:0005737|cytoplasm;GO:0005634|nucleus;	GO:0016787|hydrolase activity;	.
CsaV3_7G026670	-2.71504	-1.03836	-2.78418	-1.09096	hypothetical protein Csa_6G120420 [Cucumis sativus]	PREDICTED: Cucumis sativus probable flavin-containing monooxygenase 1 (LOC101212949), mRNA	Probable flavin-containing monooxygenase 1	FMO-like	Flavin-binding monooxygenase-like. This family includes FMO proteins, cyclohexanone mono-oxygenase and a number of different mono-oxygenases.	GO:0071456|cellular response to hypoxia;GO:0009870|defense response signaling pathway, resistance gene-dependent;GO:0010204|defense response signaling pathway, resistance gene-independent;GO:0042742|defense response to bacterium;GO:0050832|defense response to fungus;GO:0055114|oxidation-reduction process;GO:0009626|plant-type hypersensitive response;GO:0051707|response to other organism;GO:000962…	.	GO:0050660|flavin adenine dinucleotide binding;GO:0004497|monooxygenase activity;GO:0004499|N,N-dimethylaniline monooxygenase activity;GO:0050661|NADP binding;	FMO; dimethylaniline monooxygenase (N-oxide forming) [EC:1.14.13.8]
CsaV3_7G026770	-3.89701	-3.17581	-2.20106	-1.47289	hypothetical protein Csa_6G516780 [Cucumis sativus]	PREDICTED: Cucumis sativus zinc finger protein CONSTANS-LIKE 2-like (LOC105436042), mRNA	.	PLAC8	PLAC8 family. This family includes the Placenta-specific gene 8 protein.	.	.	.	.
CsaV3_7G027570	2.92519	-1.19347	2.56936	-1.53447	hypothetical protein Csa_5G223090 [Cucumis sativus]	Cucumis melo genomic chromosome, chr_10	.	MANEC	MANEC domain. This region of similarity, comprising 8 conserved cysteines, is found in the N-terminal region of several membrane-associated and extracellular proteins. Although formerly called MANSC (for motif at N terminus with seven cysteines) it has now been renamed by MANEC (motif at N terminus with eight cysteines) by Richard Mitter and Stephen Fitzgerald after the discovery of an eighth con…	.	.	.	.
CsaV3_7G027600	-1.60076	-4.36361	4.18396	1.43697	PREDICTED: thioredoxin reductase NTRB [Cucumis sativus]	PREDICTED: Cucumis sativus thioredoxin reductase NTRB (LOC101205755), mRNA	Thioredoxin reductase 2	Pyr_redox_2	Pyridine nucleotide-disulphide oxidoreductase. This family includes both class I and class II oxidoreductases and also NADH oxidases and peroxidases. This domain is actually a small NADH binding domain within a larger FAD binding domain.	GO:0019430|removal of superoxide radicals;	GO:0005759|mitochondrial matrix;	GO:0004791|thioredoxin-disulfide reductase activity;	trxB; thioredoxin reductase (NADPH) [EC:1.8.1.9]
CsaV3_7G028100	-3.00477	1.10018	-1.81666	2.30201	PREDICTED: 18.5 kDa class I heat shock protein-like [Cucumis sativus]	PREDICTED: Cucumis sativus 18.5 kDa class I heat shock protein-like (LOC101204421), mRNA	17.6 kDa class I heat shock protein 2	HSP20	Hsp20/alpha crystallin family.	GO:0009408|response to heat;GO:0009644|response to high light intensity;GO:0042542|response to hydrogen peroxide;GO:0006979|response to oxidative stress;	GO:0005737|cytoplasm;	.	HSP20; HSP20 family protein
CsaV3_7G028260	-8.60364	-5.25748	-8.5584	-5.1982	PREDICTED: caffeoylshikimate esterase-like [Cucumis sativus]	PREDICTED: Cucumis melo caffeoylshikimate esterase-like (LOC103485032), mRNA	Caffeoylshikimate esterase	Hydrolase_4	Putative lysophospholipase. This domain is found in bacteria and eukaryotes and is approximately 110 amino acids in length. It is found in association with pfam00561. Many members are annotated as being lysophospholipases, and others as alpha-beta hydrolase fold-containing proteins.	GO:0009809|lignin biosynthetic process;GO:0006629|lipid metabolic process;GO:0046686|response to cadmium ion;GO:0042542|response to hydrogen peroxide;GO:0006979|response to oxidative stress;GO:0010043|response to zinc ion;	GO:0005783|endoplasmic reticulum;GO:0005794|Golgi apparatus;GO:0005886|plasma membrane;GO:0009506|plasmodesma;	GO:0003846|2-acylglycerol O-acyltransferase activity;GO:0090430|caffeoyl-CoA: alcohol caffeoyl transferase activity;GO:0016787|hydrolase activity;GO:0004622|lysophospholipase activity;	CSE; caffeoylshikimate esterase [EC:3.1.1.-]
CsaV3_7G030290	-1.41868	1.09694	-1.13914	1.39162	PREDICTED: patatin-like protein 2 [Cucumis sativus]	PREDICTED: Cucumis sativus patatin-like protein 2 (LOC101215385), mRNA	Patatin-like protein 1	Patatin	Patatin-like phospholipase. This family consists of various patatin glycoproteins from plants. The patatin protein accounts for up to 40% of the total soluble protein in potato tubers. Patatin is a storage protein but it also has the enzymatic activity of lipid acyl hydrolase, catalyzing the cleavage of fatty acids from membrane lipids. Members of this family have been found also in vertebrates.	GO:0006952|defense response;GO:0016042|lipid catabolic process;	.	GO:0016787|hydrolase activity;	.
CsaV3_7G031610	-1.90456	-2.08133	2.60821	2.45376	PREDICTED: phospholipase A1-Igamma2, chloroplastic-like [Cucumis sativus]	PREDICTED: Cucumis sativus phospholipase A1-Igamma2, chloroplastic-like (LOC101218243), mRNA	Phospholipase A1-Igamma2, chloroplastic	Lipase_3	Lipase (class 3).	GO:0016042|lipid catabolic process;	GO:0009507|chloroplast;	GO:0047714|galactolipase activity;GO:0008970|phosphatidylcholine 1-acylhydrolase activity;GO:0004806|triglyceride lipase activity;	.
CsaV3_7G031730	-1.01641	2.05831	-5.28246	-2.1776	PREDICTED: calmodulin-beta-like [Cucumis sativus]	PREDICTED: Cucumis sativus calmodulin-beta-like (LOC101216363), mRNA	Probable calcium-binding protein CML10	EF-hand_7	EF-hand domain pair.	.	.	GO:0005509|calcium ion binding;	CML; calcium-binding protein CML
CsaV3_7G032400	1.69429	-3.63827	3.95997	-1.35175	Acetate kinase [Cucumis sativus]	.	.	EpsG	EpsG family. This family of proteins are related to the EpsG protein from B. subtilis. These proteins are likely glycosyl transferases belonging to the membrane protein GT-C clan.	.	.	.	.
CsaV3_7G033440	-2.3205	1.44257	-2.01511	1.76219	PREDICTED: 17.3 kDa class I heat shock protein-like [Cucumis sativus]	PREDICTED: Cucumis sativus 17.3 kDa class I heat shock protein-like (LOC101211702), mRNA	17.5 kDa class I heat shock protein	HSP20	Hsp20/alpha crystallin family.	.	GO:0005737|cytoplasm;	.	HSP20; HSP20 family protein
CsaV3_UNG157170	2.57584	1.77311	2.42068	1.63261	PREDICTED: chitinase 1-like [Cucumis sativus]	PREDICTED: Cucumis sativus chitinase 1-like (LOC101215333), mRNA	Endochitinase	Glyco_hydro_19	Chitinase class I.	GO:0016998|cell wall macromolecule catabolic process;GO:0006032|chitin catabolic process;GO:0006952|defense response;GO:0000272|polysaccharide catabolic process;	GO:0005773|vacuole;	GO:0008061|chitin binding;GO:0004568|chitinase activity;	.
CsaV3_UNG208910	-2.65562	-2.47131	-2.64907	-2.45308	PREDICTED: probable acyl-activating enzyme 2 [Cucumis sativus]	PREDICTED: Cucumis sativus probable acyl-activating enzyme 2 (LOC101212332), mRNA	Probable acyl-activating enzyme 1, peroxisomal	AMP-binding	AMP-binding enzyme.	GO:0006631|fatty acid metabolic process;	GO:0005777|peroxisome;	GO:0016874|ligase activity;	.
